# Supplementary material for: VE-cadherin junction dynamics in initial lymphatic vessels promotes lymph node metastasis
Source: Life Sci Alliance. 2023 Dec 26;7(3):e202302168. doi: 10.26508/lsa.202302168 (PMC10751244; doi:10.26508/lsa.202302168)
Supplement: Supplementary file 1 [file LSA-2023-02168_SdataF1.1.xlsx]

## Sheet: 1B
	Sprouting tips/mm2
	WT	Y949F
Embryo 1	8.5	5.5
Embryo 2	8	7
Embryo 3	8	9.5
Embryo 4	8	12
Embryo 5	11.5	9
Embryo 6	10.5	9.5
Embryo 7	8.5	9.5
Embryo 8	8	11.5
Embryo 9	10	9.5
Embryo 10	11.5	10.5
Embryo 11	10.5
Embryo 12	8.5
Embryo 13	11

## Sheet: 1C
	% NRP2 area/FoV
	WT	Y949F
Embryo 1	6.24023	5.3679
Embryo 2	6.26707	5.37071
Embryo 3	5.574	5.27134
Embryo 4	5.31591	7.63934
Embryo 5	5.33474	8.28948
Embryo 6	6.0933	8.18451
Embryo 7	7.02459

## Sheet: 1E
	Average lymphatic vessel diameter (um)
	WT	Y949F
Mouse 1	136.214	125.05
Mouse 2	136.43	128.012
Mouse 3	127.801	128.713
Mouse 4	116.548	131.128

## Sheet: 1F
	%LYVE1 area/FoV
	WT	Y949F
Mouse 1	37.9578	53.8732
Mouse 2	33.4534	44.1818
Mouse 3	37.884	47.8969
Mouse 4	39.0029

## Sheet: 1H
	Protein levels normalized to GAPDH
	VEGFR2		VEGFR3		Podoplanin
	WT	Y949F	WT	Y949F	WT	Y949F
Experiment1	1.05637	1.12776	2.27393	2.35574	2.95236	3.17571
Experiment2	1.74175	1.68331	4.46623	4.07724	1.79701	2.6603
