# Supplementary material for: VE-cadherin junction dynamics in initial lymphatic vessels promotes lymph node metastasis
Source: Life Sci Alliance. 2023 Dec 26;7(3):e202302168. doi: 10.26508/lsa.202302168 (PMC10751244; doi:10.26508/lsa.202302168)
Supplement: Supplementary file 3 [file LSA-2023-02168_SdataF2.xlsx]

## Sheet: 2A
	Tumor volume (mm3)
	Day 0	Day 3	Day 5	Day 7	Day 10	Day 12
WT mouse 1	0	0	6	30	81	156
WT mouse 2	0	0	0	6	30	34
WT mouse 3	0	0	9	31	83	167
WT mouse 4	0	0	6	43	102	202
WT mouse 5	0	0	0	12	16.3	50
WT mouse 6	0	0	0	9	32	66
WT mouse 7	0	0	0	8	13.5	50
WT mouse 8	0	0	0	5	15	50
WT mouse 9	0	0	0	8	12	80
Y949F mouse 1	0	0	0	22	65	95.8
Y949F mouse 2	0	0	6	47	115	154
Y949F mouse 3	0	0	0	24	46	91
Y949F mouse 4	0	0	0	0	24	77
Y949F mouse 5	0	0	0	0	0	15
Y949F mouse 6	0	0	0	0	0	0
Y949F mouse 7	0	0	0	0	5	7
Y949F mouse 8	0	0	0	5	24	105
Y949F mouse 9	0	0	0	5	7	108

## Sheet: 2B
	B16 tumor weight (mg)
	WT	Y949F
mouse 1	156	95.8
mouse 2	34	154
mouse 3	167	91
mouse 4	202	77
mouse 5	50	15
mouse 6	66	146
mouse 7	50	7
mouse 8	50	105
mouse 9	80	108

## Sheet: 2C
	Cervical lymph node weight (mg)
	WT	Y949F
Lymph node 1	5.1	1.1
Lymph node 2	9.6	4.4
Lymph node 3	4.9	5.8
Lymph node 4	12.6	7.3
Lymph node 5	13.7	2.4
Lymph node 6	11.3	7.5
Lymph node 7	8.6	8
Lymph node 8	4.5	3.8
Lymph node 9	9.1	2.7
Lymph node 10	9.3	9
Lymph node 11	6	7.1

## Sheet: 2D
	TYRP1 transcrip levels measured by ddCt method, normalized to Rpl19
	Inguinal lymph node	Cervical lymph node
	WT	WT	Y949F
Lymph node 1	1.34	134.62	0.13
Lymph node 2	0.95	316.22	0.34
Lymph node 3	1.42	1.23	0.5
Lymph node 4	0.56	132.82	0.35
Lymph node 5		0.61	0.29
Lymph node 6		0.54	0.96
Lymph node 7		11.38	1.13
Lymph node 8		42.04	0.62
Lymph node 9		59.87	0.15
Lymph node 10		0.59	0.16
Lymph node 11		0.3	6.06

## Sheet: 2E
	EO771 tumor weight (mg)
	WT	Y949F
Mouse 1	50.6	250.4
Mouse 2	278.9	300.8
Mouse 3	260.8	122.5
Mouse 4	318.7	207.1
Mouse 5	98.7	95
Mouse 6	472.6	59
Mouse 7	633.7	108.7
Mouse 8	329.8	465
Mouse 9	779.2	457.3
Mouse 10	581.6	520.2
Mouse 11	203.6	147.7
Mouse 12	177.2	256.2
Mouse 13	333.6	510.2
Mouse 14	290.2	427.3
Mouse 15	199.4	290.2
Mouse 16	232.7	199.4
Mouse 17	294.3	229.8
Mouse 18	231.6	67
Mouse 19	207.6	167
Mouse 20		196.1
Mouse 21		385.8
Mouse 22		196.9

## Sheet: 2F
	Lymph node weight (mg)
	WT	Y949F
Mouse 1	4.7	2.8
Mouse 2	3.5	4.8
Mouse 3	4.8	3.1
Mouse 4	2.5	3.1
Mouse 5	5	3.8
Mouse 6	3.6	3.2
Mouse 7	3.8	1.6
Mouse 8	4.7	2.3
Mouse 9	3	3.9
Mouse 10	3.7	4.4
Mouse 11	5.6	3.5
Mouse 12	4.2	4.5
Mouse 13	6.9	3.9
Mouse 14	4	4.6
Mouse 15	3.9	2.4
Mouse 16	2.6	3.9
Mouse 17	5.1	3.6
Mouse 18	4	4.3
Mouse 19	3.6	5.2
Mouse 20		1.9
Mouse 21		3
Mouse 22		2.8

## Sheet: 2G
	EO771 tumor cell count in lymph node
	WT	Y949F
Mouse 1	384	11
Mouse 2	175	739
Mouse 3	560	20
Mouse 4	182	90
Mouse 5	585	158
Mouse 6	77	63
Mouse 7	40	6
Mouse 8	124	22
Mouse 9	62	81
Mouse 10	195	157
Mouse 11	618	200
Mouse 12	16	137
Mouse 13	16	128
Mouse 14	61	48
Mouse 15	144	0
Mouse 16	9	35
Mouse 17	272	11
Mouse 18	83	120
Mouse 19	43	12
Mouse 20		6
Mouse 21		5
Mouse 22		6
