# Supplementary material for: VE-cadherin junction dynamics in initial lymphatic vessels promotes lymph node metastasis
Source: Life Sci Alliance. 2023 Dec 26;7(3):e202302168. doi: 10.26508/lsa.202302168 (PMC10751244; doi:10.26508/lsa.202302168)
Supplement: Supplementary file 4 [file LSA-2023-02168_SdataF3.xlsx]

## Sheet: 3A
Tracer clearance rate/hour
Healthy		Tumor challenged
WT	Y949F	WT	Y949F
0.2914	0.6602	0.3486	0.6205
0.2545	0.2653	0.364	0.3536
0.7481	0.7277	0.5139	0.4772
0.3484	0.2185	0.2326	0.3252
0.2743	0.274	0.2316	0.4432
	0.2297	0.3461	0.5268
		0.2075	0.6304

## Sheet: 3B
Tracer half-life (hours)
Healthy		Tumor challenged
WT	Y949F	WT	Y949F
2.379	1.05	1.989	1.117
2.723	2.613	1.904	1.96
0.9265	0.9525	1.349	1.453
1.989	3.172	2.981	2.132
2.527	2.53	2.993	1.564
	3.017	2.003	1.316
		3.34	1.1

## Sheet: 3D
	Number of B16 tumor cells within imaged lymphatic vessels
	WT	Y949F
Mouse 1	12	5
Mouse 2	15	4
Mouse 3	29	10
Mouse 4	22	9
