# Supplementary material for: VE-cadherin junction dynamics in initial lymphatic vessels promotes lymph node metastasis
Source: Life Sci Alliance. 2023 Dec 26;7(3):e202302168. doi: 10.26508/lsa.202302168 (PMC10751244; doi:10.26508/lsa.202302168)
Supplement: Supplementary file 5 [file LSA-2023-02168_SdataF4.xlsx]

## Sheet: 4B
	% VE-cadherin length/cell perimeter
	WT distal	WT tumor proximity	Y949F distal	Y949F tumor proximity
Cell1	58.7624	83.1771	85.7173	58.1159
Cell2	44.5961	79.0813	71.9842	72.7253
Cell3	73.8606	93.3733	64.6306	79.9577
Cell4	57.0124	76.5963	58.8089	99.2706
Cell5	55.5889	64.4859	78.1033	62.5695
Cell6	73.4792	91.2649	59.9336	88.5225
Cell7	78.7704	67.7279	48.9878	74.9826
Cell8	77.2356	79.7248	81.0282	66.2679
Cell9	71.3702	94.3695	71.0202	61.7662
Cell10	67.3267	97.0685	71.0405	68.7094
Cell11	87.6172	88.2674	72.4709	89.4958
Cell12	91.576	90.7851	69.8367	83.6258
Cell13	82.4974	85.905	81.1569	90.2103
Cell14	78.7301	81.9234	82.3595	91.9852
Cell15	71.5421	90.8279	64.7757	95.1728
Cell16	69.6732	90.4796	73.9919	90.7173
Cell17	76.1249	79.3382	70.6414	92.7609
Cell18	74.1449	84.4242	72.6783	65.2796
Cell19	68.7929	97.1702	61.6748	84.4062
Cell20	81.917	98.3124	73.975	70.5898
Cell21	78.5012	93.0051	60.511	87.4115
Cell22	92.2669	81.5111	81.2149	82.3624
Cell23	83.9726	78.2588	94.8964	89.3492
Cell24	74.3656	85.5456	93.5887	81.7112
Cell25	82.0496	78.3739	85.443	79.0138
Cell26	93.7246	71.5746	63.9086	71.282
Cell27	75.5432	58.2263	59.367	74.7472
Cell28	83.4213	80.1469	67.7936	72.5601
Cell29	72.2028		85.4173	67.771
Cell30	57.6797		76.8368	88.2172
Cell31	74.3928		62.0251	60.9561
Cell32	78.3029		66.6356	84.1316
Cell33	77.9313		76.7996	81.6712
Cell34			63.2032	71.7352
Cell35			61.4892	57.4718
Cell36			61.2655	70.717
Cell37			68.2457	72.968
Cell38			76.4403	72.4468
Cell39			70.7688	57.4793
Cell40			59.7234

## Sheet: 4C
	Number of VE-cad fragments/100 um junction/cell
	WT distal	WT tumor proximity	Y949F distal	Y949F tumor proximity
Cell1	23.5568	11.0256	38.72	15.777
Cell2	24.3031	16.4432	22.6753	17.1403
Cell3	33.8577	14.3351	36.0096	22.61
Cell4	22.7215	11.7776	37.3141	23.0779
Cell5	18.2047	15.3774	44.5481	18.7239
Cell6	31.8087	7.53807	23.2826	24.6204
Cell7	18.2947	13.2347	26.2028	15.0398
Cell8	21.4704	14.8778	38.5307	12.6085
Cell9	17.5983	20.9042	24.2366	17.9662
Cell10	15.9793	16.7172	17.133	17.4023
Cell11	31.4727	13.7626	15.5703	10.652
Cell12	14.4231	24.4283	21.0197	10.4937
Cell13	27.1776	25.0665	20.68	4.99413
Cell14	28.7202	14.9796	31.9538	5.74176
Cell15	22.1087	7.94811	29.3654	4.25176
Cell16	25.6937	6.1442	28.0899	3.92308
Cell17	18.0289	30.2471	40.3485	10.3479
Cell18	28.0994	20.434	26.9179	12.5213
Cell19	33.599	38.7452	26.7422	13.7406
Cell20	37.8176	8.70777	24.8639	24.3796
Cell21	20.5985	5.93697	28.4954	14.7995
Cell22	27.2419	14.4186	13.928	12.557
Cell23	33.8295	14.8657	23.0052	15.8194
Cell24	36.8918	27.8026	13.6889	32.3721
Cell25	43.3658	31.5986	12.5206	19.0583
Cell26	39.6348	24.0864	15.4705	25.1397
Cell27	32.0963	28.8587	25.2836	26.4909
Cell28	25.5965	26.6354	25.4551	18.3237
Cell29	16.2536		21.9933	20.178
Cell30	29.0509		39.7501	12.2605
Cell31			21.0966	9.46303
Cell32			20.0429	17.4507
Cell33			10.6078	13.7844
Cell34			16.9536	12.369
Cell35			19.8684	12.437
Cell36			25.6846	13.4859
Cell37			39.014	20.963
Cell38			21.7192	22.0286
Cell39			22.1508
Cell40			23.5266

## Sheet: 4D
VE-cad fragment length (um)
WT distal	WT tumor proximity	Y949F distal	Y949F tumor proximity
1.133	10.27	4.875	5.724
1.233	2.54	1.268	2.657
1.552	2.043	4.239	3.216
1.097	2.876	2.326	1.043
3.348	19.991	1.167	0.895
5.07	2.454	2.776	5.455
3.939	3.645	1.671	2.372
0.856	11.219	2.726	1.698
1.242	0.947	1.198	1.607
1.753	3.625	1.262	1.136
1.394	0.379	1.392	15.514
2.473	1.486	0.806	9.185
0.956	3.821	1.003	2.613
4.763	1.132	1.04	3.064
3.258	16.932	0.991	2.515
5.845	7.263	2.361	2.238
0.98	10.953	1.31	1.689
2.775	3.933	1.706	4.58
1.144	4.682	8.104	2.386
1.007	1.257	6.581	5.905
2.65	2.877	1.078	6.025
1.039	4.48	1.145	2.721
0.495	22.838	1.494	11.085
0.613	2.868	0.661	3.025
1.325	21.124	1.374	8.926
1.259	1.42	2.84	2.981
3.521	3.928	3.332	2.226
4.108	1.136	1.225	2.555
2.034	9.149	4.122	2.082
1.874	4.304	1.704	1.104
2.082	2.755	0.85	5.87
3.126	6.871	5.711	2.574
1.163	5.282	2.925	8.811
1.579	6.697	1.664	4.126
3.251	1.72	1.938	1.514
2.549	5.433	4.341	2.12
1.325	11.244	3.505	5.098
2.332	2.464	17.667	1.94
1.789	2.868	2.13	1.71
0.82	2.056	4.699	1.816
2.554	2.206	1.928	3.146
1.229	2.316	1.893	6.907
1.683	28.46	1.665	3.648
2.075	7.535	1.753	1.52
4.439	5.898	2.828	2.586
1.259	2.175	2.082	2.249
2.055	1.787	1.136	9.163
3.143	0.947	1.076	2.762
6.907	4.844	1.793	6.247
3.975	10.199	0.757	4.249
3.236	3.029	1.514	3.449
2.794	2.612	1.779	2.478
1.365	4.869	2.335	4.114
0.613	2.258	5.896	2.374
1.664	1.53	3.06	1.514
0.757	6.761	3.049	5.954
1.136	1.356	4.048	2.474
2.139	9.052	1.857	4.436
2.621	5.259	1.136	1.503
0.991	4.987	4.979	11.318
0.802	1.238	1.884	7.399
1.896	1.714	1.798	1.18
3.752	1.103	0.757	2.118
2.936	1.854	1.229	4.781
3.595	16.582	1.924	11.354
2.461	4.801	0.947	2.545
1.088	3.301	4.245	11.592
2.029	15.408	0.568	2.301
2.824	2.71	1.563	1.66
2.603	8.06	1.225	1.915
1.88	10.783	0.85	1.559
1.38	23.575	0.698	2.16
3.299	1.544	0.947	2.395
2.027	4.923	1.563	2.457
3.201	3.625	1.843	4.501
2.461	6.549	0.63	3.091
2.715	1.882	1.001	3.022
1.323	2.632	2.84	2.592
1.988	14.58	2.067	1.845
7.138	9.023	0.757	11.889
4.318	1.028	0.995	3.009
2.65	8.306	1.312	6.301
3.902	2.2	1.653	2.003
3.067	7.757	5.996	2.082
1.693	1.506	0.547	6.37
2.681	1.229	1.136	1.325
2.84	1.451	1.37	5.679
1.63	3.644	0.85	2.929
1.23	8.475	1.566	3.566
5.236	1.136	1.514	1.135
2.343	3.342	0.661	2.047
2.031	1.704	1.57	4.055
2.175	16.418	1.103	2.489
7.843	20.08	0.854	2.198
3.333	5.121	1.896	2.833
2.84	1.251	0.757	4.045
2.583	1.907	1.79	1.699
1.13	1.343	1.704	2.429
3.294	0.568	0.829	4.167
2.137	5.182	2.576	9.85
2.196	9.516	1.837	6.909
1.229	3.879	12.492	1.779
2.575	5.319	1.516	3.531
2.472	1.374	0.419	1.697
0.947	2.557	2.163	1.737
1.607	5.122	0.809	1.325
3.967	3.292	0.568	14.633
3.029	2.023	0.427	4.227
0.568	12.964	1.133	1.136
2.219	10.599	0.687	4.249
1.545	6.736	0.809	3.887
1.399	2.88	2.238	3.174
2.027	2.029	0.394	7.49
1.136	1.96	0.757	3.078
2.285	9.816	1.286	2.652
1.381	4.379	1.539	5.466
0.947	1.893	1.931	0.85
2.438	1.514	0.637	2.739
3.315	5.689	3.236	3.432
1.985	3.197	0.473	2.327
14.983	3.016	9.929	1.325
6.972	2.272	1.528	2.082
5.433	16.471	6.673	1.752
25.268	1.303	0.804	1.136
3.396	5.798	4.995	9.732
21.181	15.211	2.645	0.471
1.82	5.359	1.999	2.212
3.407	10.451	1.578	5.646
3.218	2.039	1.815	4.236
1.916	7.64	1.298	3.446
4.735	3.546	0.876	8.499
5.931	3	0.684	4.55
2.082	3.178	1.212	4.358
0.471	2.007	1.442	4.589
2.314	21.998	1.414	5.373
2.131	2.5	1.411	10.025
2.703	3.754	1.514	2.9
2.159	3.597	1.064	2.838
0.757	1.474	1.592	3.31
3.102	1.51	1.976	8.321
4.086	6.585	1.167	5.579
12.683	1.54	6.496	0.683
6.603	1.902	0.757	3.579
2.213	1.167	2.066	3.109
3.291	29.226	2.226	6.14
1.924	0.97	0.962	4.345
2.216	3.273	2.709	10.843
2.65	10.294	1.514	2.493
3.249	0.698	1.374	8.409
2.917	10.398	1.853	1.748
3.459	8.434	1.083	6.368
2.106	5.685	1.159	3.914
2.768	1.325	1.401	2.131
5.478	10.771	1.325	4.449
1.768	2.448	1.704	9.816
2.13	1.638	1.514	7.017
4.948	4.356	4.719	1.804
2.885	3.008	3.736	2.143
1.893	1.731	3.018	6.842
2.497	2.209	1.545	2.935
4.034	3.907	3.102	12.951
2.718	2.818	2.229	3.232
2.32	1.876	2.379	2.706
5.081	1.937	1.155	7.005
1.54	8.479	1.19	4.756
1.748	0.683	2.536	5.111
2.082	1.89	3.603	6.837
2.522	7.181	0.947	6.25
3.812	2.111	0.757	3.364
2.15	1.754	3.774	11.606
9.289	16.973	1.494	2.32
2.846	4.207	1.65	4.543
3.955	4.595	1.652	2.314
3.693	2.242	0.977	1.563
3.801	3.689	0.947	3.482
5.372	3.757	2.889	0.564
2.536	1.872	0.568	3.791
9.427	2.449	1.167	2.403
0.926	1.375	2.847	2.747
2.327	1.993	3.075	1.905
2.928	0.947	2.371	3.597
4.179	1.325	3.004	2.541
3.5	1.893	4.484	2.753
6.467	1.136	3.41	9.328
18.038	2.681	4.99	2.15
2.528	2.047	4.521	1.566
1.514	2.65	6.912	2.272
0.952	1.928	3.805	1.85
1.418	5.707	3.832	2.396
3.332	1.764	2.969	4.549
1.229	6.737	2.145	5.394
11.672	2.331	2.917	6.716
9.353	2.708	1.992	2.46
3.121	2.228	1.984	6.745
0.316	1.704	0.953	6.626
5.745	0.908	0.754	2.11
1.514	1.264	1.685	4.413
11.479	3.66	0.486	3.485
3.921	2.227	3.915	3.122
0.547	1.591	3.309	3.722
3.372	0.379	1.136	2.977
4.649	10.082	3.807	4.331
4.458	2.474	1.871	2.249
0.976	5.156	8.236	2.743
1.869	5.795	3.157	3.577
4.686	10.508	2.994	14.515
2.952	2.294	3.007	1.704
1.287	5.408	1.454	22.745
2.317	3.381	1.538	18.772
2.216	3.495	5.65	2.272
1.514	2.439	1.93	1.887
2.131	0.995	9.828	3.188
13.121	2.977	2.425	2.131
2	2.478	2.272	2.223
1.34	2.95	4.388	12.214
0.683	4.2	5.246	17.199
0.947	5.615	2.113	3.597
9.179	7.02	6.344	14.689
17.736	4.72	2.507	3.204
2.36	12.757	3.035	1.365
2.103	9.134	4.312	9.262
6.7	5.742	3.029	4.928
2.137	14.193	4.77	32.386
1.586	3.141	5.705	23.424
3.467	5.729	7.281	11.515
4.937	21.629	13.87	48.483
2.801	11.649	2.665	6.945
0.578	7.914	8.788	27.202
1.893	18.323	3.469	3.547
1.893	4.755	10.549	2.098
2.082	21.586	1.704	11.368
3.684	4.441	2.718	20.948
12.944	15.109	1.941	7.572
1.424	2.957	1.704	36.02
3.991	4.273	3.592	3.083
11.24	29.686	7.036	28.05
4.341	10.903	1.754	18.279
7.709	35.821	2.585	6.806
3.407	4.716	3.337	46.897
1.77	4.319	5.3	4.198
2.936	2.28	3.204	38.337
4.808	4.463	5.992	24.227
16.694	1.704	3.572	26.772
1.67	1.586	2.267	3.551
1.941	2.479	2.509	2.455
2.896	4.378	2.771	35.751
11.547	2.378	2.534	16.477
2.175	2.358	3.126	4.343
1.559	1.215	1.217	2.905
4.235	2.493	3.026	12.5
4.78	7.301	1.737	5.96
3.627	2.624	1.623	8.481
11.159	3.511	0.568	40.333
5.946	2.13	0.928	0.803
14.276	1.136	4.267	4.109
1.125	1.829	9.706	3.022
2.135	1.607	12.063	5.935
20.456	0.947	2.942	2.769
2.476	1.722	5.857	3.942
3.333	2.272	3.074	10.376
1.755	5.558	1.136	2.842
3.325	5.221	4.125	1.642
0.947	6.431	4.922	0.797
6.424	3.011	3.251	19.375
3.197	2.184	1.399	13.242
1.136	2.05	2.498	5.42
2.128	15.137	2.228	7.267
1.859	1.524	2.603	18.472
1.882	0.833	3.598	35.185
1.514	1.593	2.098	2.374
1.893	2.84	5.726	7.444
1.849	2.077	3.219	2.009
0.616	10.428	2.655	3.563
1.572	1.704	2.509	10.057
2.445	3.242	0.757	4.612
2.764	2.22	1.986	1.837
1.218	1.418	3.391	1.968
1.173	1.514	3.814	2.84
1.704	1.136	4.784	2.044
2.654	1.418	7.588	1.62
3.749	1.514	4.774	2.504
4.494	1.136	8.552	3.267
1.945	1.539	2.054	1.921
3.17	2.976	1.686	2.591
1.136	6.674	1.233	5.024
2.743	1.833	9.967	11.518
3.925	3.093	5.56	19.755
1.528	2.341	2.904	1.704
1.97	1.992	2.435	2.836
9.308	8.603	2.721	9.151
3.324	1.293	3.218	2.851
5.511	2.751	5.776	1.704
0.833	1.817	4.504	2.888
5.92	0.439	1.893	4.258
4.367	6.101	2.765	2.131
1.115	4.676	0.661	15.954
1.611	0.947	3.322	14.138
0.85	1.793	10.38	4.028
4.393	1.893	1.9	1.893
12.078	2.297	2.66	9.672
10.76	2.736	2.363	3.375
8.168	1.99	2.121	5.819
5.713	2.082	1.637	1.704
1.959	2.082	1.797	1.422
2.589	7.574	2.076	18.341
2.082	8.789	3.773	7.331
1.514	34.599	1.67	3.573
0.926	3.407	1.374	4.132
0.991	13.56	1.514	2.07
3.279	43.135	6.956	2.461
1.583	15.739	2.019	7.603
4.706	3.597	1.225	7.052
2.65	2.296	1.585	0.947
1.941	14.968	1.561	4.33
5.023	9.419	0.899	1.229
2.333	4.541	1.184	1.79
8.796	7.232	1.418	1.229
2.381	7.245	1.386	1.655
6.037	0.947	0.881	0.757
0.568	2.774	2.061	1.039
1.107	4.351	2.013	2.419
2.188	1.136	3.206	1.374
4.77	3.919	3.258	1.22
1.514	6.035	1.026	4.425
0.947	2.5	5.15	4.421
1.325	3.52	1.184	0.379
1.545	8.113	1.42	1.614
2.437	0.991	2.506	0.953
0.884	6.39	3.228	1.289
5.71	11.509	3.031	1.418
2.865	3.057	5.107	0.757
2.349	4.161	1.196	0.839
3.055	0.471	2.741	1.301
0.757	1.325	1.648	4.451
6.695	1.734	4.801	7.713
1.764	1.198	1.557	2.26
0.926	1.325	2.032	4.065
1.942	0.757	1.585	6.901
1.136	5.744	1.893	5.496
5.295	5.865	1.325	13.34
0.767	2.031	0.661	3.953
1.136	25.085	0.947	10.822
1.101	1.257	0.947	10.764
1.799	2.584	2.748	0.908
0.995	0.189	3.664	7.321
2.69	0.549	1.058	5.809
3.468	0.379	1.349	1.704
2.929	0.947	3	6.29
2.088	0.895	2.082	15.252
10.31	1.965	1.672	6.25
1.923	1.7	6.372	13.898
0.913	2.278	1.855	1.672
2.518	9.799	1.623	2.552
4.03	0.947	3.195	1.77
4.721	0.757	1.23	3.542
2.141	2.554	2.499	16.376
1.078	6.756	4.958	3.197
1.659	1.514	2.625	2.424
0.757	1.184	1.401	1.644
4.789	0.974	3.222	2.78
3.308	1.287	2.176	0.991
0.757	1.7	2.439	2.337
1.229	4.226	1.939	1.734
1.219	4.266	1.861	3.472
2.032	2.211	1.351	10.364
1.463	1.51	2.832	18.639
5.272	0.85	1.325	8.395
3.168	1.515	2.346	1.518
2.193	1.916	2.082	17.429
7.615	1.662	1.85	4.328
7.366	1.229	3.417	2.939
3.704	1.539	0.616	20.096
4.936	4.406	0.709	10.263
2.604	7.433	1.451	8.59
2.237	1.704	1.184	7.321
2.712	0.757	2.87	2.15
1.325	3.638	1.514	2.262
2.815	7.207	0.616	9.968
6.329	4.112	4.94	5.436
1.833	2.743	5.161	3.154
1.27	0.757	6.017	2.12
4.485	2	1.136	4.282
0.757	2.91	8.617	2.307
7.634	1.167	3.298	4.428
1.159	2.082	1.823	2.635
1.169	1.685	2.278	5.008
1.624	2.547	8.505	2.612
3.781	0.698	1.791	1.514
1.662	2.366	0.877	3.907
2.48	0.887	1.559	2.172
1.748	3.119	5.485	3.08
1.641	2.499	1.803	5.33
1.036	0.991	0.947	1.097
1.938	0.887	1.401	2.84
6.536	1.198	0.982	2.082
1.125	6.23	1.063	1.467
3.477	1.282	0.884	1.136
5.516	6.525	1.099	2.852
2.406	1.418	1.704	1.704
2.035	1.229	1.325	1.813
10.141	1.177	2.618	1.419
2.7	0.947	1.451	1.514
1.861	0.568	3.54	2.103
7.198	2.9	0.757	8.52
3.643	1.115	1.184	1.097
9.26	4.822	0.568	3.262
1.094	3.056	3.153	1.586
3.398	2.624	1.745	3.229
16.962	2.462	0.568	2.095
1.374	3.164	1.797	5.989
2.113	1.27	1.436	1.665
1.136	3.982	1.872	2.309
7.993	1.039	0.757	1.039
1.442	2.665	2.095	2.876
2.486	2.498	0.757	0.86
3.077	1.758	1.301	1.136
1.665	1.784	0.719	1.37
0.995	6.546	0.282	2.049
5.339	2.12	7.871	2.082
1.425	2.494	0.984	4.689
5.598	2.118	4.553	9.381
2.134	5.638	0.947	2.728
0.862	8.897	2.246	0.811
1.027	2.602	2.3	1.938
7.676	3.728	2.58	5.865
1.136	1.816	2.023	5.938
1.514	1.861	3.606	1.233
2.97	1.121	6.59	3.388
1.404	0.988	7.838	5.593
1.563	1.651	1.636	4.619
2.995	7.223	2.056	15.017
0.268	1.463	1.142	1.704
11.302	4.866	0.947	0.568
2.17		0.803	1.482
0.754		0.568	1.731
2.65		0.802	2.618
3.311		1.486	2.153
2.944		3.653	2.029
1.797		2.069	2.107
1.514		2.846	2.175
1.986		1.96	2.929
0.97		10.693	1.167
1.563		2.384	5.228
2.15		2.305	2.376
0.568		1.76	4.516
0.564		1.136	5.038
7.965		2.308	3.156
3.445		0.943	2.569
0.282		0.895	1.215
11.839		1.601	5.451
1.894		1.506	1.167
1.801		3.458	7.01
2.105		2.4	1.908
3.128		1.401	1.325
7.798		1.59	1.617
1.039		2.008	2.77
0.568		1.514	1.72
1.496		2.681	2.81
1.245		0.379	1.796
4.031		1.7	1.851
2.643		3.27	0.977
1.518		1.136	1.229
4.109		1.514	1.543
2.016		2.441	3.68
6.31		1.704	5.033
0.991		3.268	4.455
1.27		1.704	6.32
1.136		2.242	0.947
2.116		0.977	2.496
2.609		4.213	4.739
2.815		7.798	2.581
4.349		0.316	4.537
1.672		2.856	4.167
1.366		1.468	2.777
3.375		8.725	3.654
1.291		2.272	3.173
5.282		12.879	4.646
2.393		0.815	1.889
1.998		1.001	1.395
1.581		1.039	2.461
0.757		1.136	6.826
1.001		2.052	3.619
0.547		2.667	1.734
1.159		7.557	3.218
1.739		1.697	4.165
1.689		1.793	7.217
3.56		0.725	18.835
2.721		4.56	3.918
2.933		0.711	3.754
2.84		0.568	7.117
1.514		1.041	1.514
3.979		2.399	1.841
2.895		1.607	0.947
1.984		1.027	2.107
1.804		1.37	6.649
2.222		2.079	2.868
1.08		7.358	0.947
4.818		16.28	2.583
4.007		1.115	2.849
1.288		3.249	10.078
2.604		8.102	1.704
3.265		6.239	1.986
5.19		1.171	4.626
7.447		1.537	8.264
11.562		10.201	9.849
6.834		2.171	8.655
1.268		6.759	13.797
1.71		7.587	2.038
5.367		1.42	5.684
0.977		10.468	0.379
2.628		3.809	2.954
12.087		9.461	3.146
5.888		2.325	0.947
5.082		8.127	3.117
3.992		4.495	2.728
1.136		3.492	3.075
2.215		1.748	17.289
4.61		0.568	4.783
1.511		0.947	2.251
1.39		1.712	23.547
1.514		1.959	2.84
5.292		2.695	1.579
1.043		6.34	9.185
2.272		9.756	2.204
2.082		17.794	16.337
1.928		6.345	6.247
2.664		3.242	4.189
4.374		15.034	12.965
1.818		13.854	4.172
3.227		1.136	4.568
1.165		6.819	1.466
2.094		1.881	9.183
3.134		1.325	2.146
0.97		4.441	1.858
2.163		1.563	2.177
10.663		2.45	4.119
1.78		16.342	0.839
1.448		3.49	1.844
5.339		8.448	2.006
1.007		10.162	1.162
1.221		1.672	2.84
0.613		26.098	1.514
0.895		4.069	4.716
0.85		3.518	20.911
0.189		4.139	12.885
0.568		9.679	2.65
0.471		7.663	1.514
2.41		1.608	3.286
6.257		2.101	9.713
2.513		8.094	1.028
1.657		2.321	0.661
8.646		5.967	6.508
1.265		4.458	2.041
3.686		15.639	2.65
0.947		2.605	1.259
0.568		1.913	3.421
2.089		1.685	6.618
8.026		4.853	12.951
2.364		5.133	6.568
5.087		2.177	2.76
2.191		3.25	3.055
6.424		1.693	22.973
2.461		2.182	0.564
3.169		3.924	0.977
1.704		4.191	0.568
1.023		11.801	8.421
1.125		2.427	2.272
2.113		1.043	3.495
1.875		2.085	3.468
1.95		1.485	1.513
2.44		2.294	2.272
11.434		0.947	1.514
5.699		0.661	2.695
1.472		1.914	26.244
2.65		2.29	5.204
1.463		4.081	4.7
1.959		1.427	1.548
3.824		2.519	1.136
2.272		1.801	11.363
1.603		1.163	16.629
6.403		1.325	1.224
1.514		1.972	1.631
1.259		1.752	1.331
0.568		1.444	3.658
1.159		2.082	1.362
1.514		2.714	1.893
1.366		2.84	5.537
0.757		1.938	12.232
1.136		6.645	39.163
1.366		1.569	1.136
2.746		1.136	1.578
8.341		2.113	2.585
9.759		0.943	1.358
1.401		4.334	6.695
2.063		1.286	4.704
1.337		5.802	2.014
1.136		5.624	3.747
3.861		1.704	1.296
2.732		1.374	4.92
3.403		3.358	4.694
0.379		5.739	5.293
1.45		2.085	3.744
0.471		1.818	0.613
1.136		4.039	2.475
0.947		1.77	5.967
1.977		0.86	1.903
1.136		1.525	12.939
0.85		1.428	2.305
1.229		2.666	1.845
1.229		1.749	1.774
0.947		3.217	5.953
1.797		2.161	6.295
1.312		4.236	2.77
1.6		1.75	2.082
5.142		0.977	1.039
1.136		10.816	4.091
1.667		5.761	1.857
0.189		6.542	1.039
4.122		1.136	1.825
1.247		5.829	1.569
2.773		4.721	6.009
1.971		0.982	3.341
1.464		3.244	2.079
1.656		4.337	1.304
0.873		1.514	3.382
1.822		2.516	3.619
0.914		1.308	2.926
0.966		1.466	9.559
1.305		3.621	2.6
1.414		2.082	1.833
3.411		2.259	0.736
3.547		2.172	1.083
2.915		0.427	2.18
2.585		13.059	4.165
3.699		3.04	1.765
4.401		1.704	0.956
2.353		1.82	2.808
2.472		2.769	1.776
0.757		0.85	2.238
2.305		0.616	0.98
2.137		2.179	2.856
0.379		2.846
1.304		1.286
5.263		1.083
1.303		0.85
2.549		1.325
2.036		1.307
1.514		0.883
3.772		1.251
1.536		0.85
1.043		1.259
2.058		1.001
0.568		1.678
0.427		1.039
2.063		3.228
2.886		2.968
2.702		0.991
3.107		1.966
2.911		1.514
0.82		1.07
0.695		1.158
3.064		0.98
1.136		1.136
0.757		2.161
1.18		2.01
0.947		1.642
1.985		2.302
1.622		3.879
3.273		0.379
2.22		3.786
2.015		0.379
2.514		2.743
2.506		2.63
2.806		1.136
3.122		1.511
0.616		8.651
0.427		0.85
1.273		3.865
3.152		4.128
0.991		1.919
2.127		1.924
1.528		2.099
1.681		2.326
1.325		1.683
3.834		1.453
1.046		1.31
0.423		3.242
1.631		2.942
0.884		2.654
2.204		1.428
0.616		1.088
0.995		6.366
1.526		3.643
4.825		0.613
0.471		1.063
0.777		2.94
0.947		4.892
2.039		2.011
1.692		1.548
1.19		6.998
0.866		3.304
1.806		6.886
1.565		1.942
3.078		3.532
0.568		0.568
0.881		4.258
1.036		3.5
0.977		15.031
2.046		3.937
2.393		2.01
0.877		4.09
0.757		1.851
1.765		4.068
2.175		3.359
3.04		3.106
2.876		1.07
1.689		1.871
1.713		2.535
1.136		1.743
1.115		2.115
0.947		1.758
6.627		2.576
1.737		1.899
2.591		9.109
2.132		12.386
4.119		3.258
2.996		10.856
3.44		3.391
1.136		9.975
1.277		32.162
1.281		2.673
5.101		5.103
1.411		9.881
3.235		3.424
0.97		5.097
8.598		1.668
2.88		1.457
1.512		2.437
1.177		8.405
1.229		1.797
3.529		2.529
2.464		1.657
1.618		1.611
5.849		2.938
1.514		6.562
7		1.477
2.607		4.012
14.62		6.09
6.176		1.516
2.615		1.094
1.772		0.847
6.057		2.017
1.857		5.789
1.897		5.449
2.78		4.006
4.478		1.986
1.78		1.746
11.172		10.442
4.414		1.766
2.023		1.648
7.339		1.838
2.363		7.26
2.536		11.464
0.661		5.448
1.296		3.266
2.211		2.62
1.42		1.766
4.415		1.022
1.591		2.366
3.137		1.925
1.568		2.104
2.041		3.218
0.757		8.312
0.471		5.566
2.522		3.545
3.768		1.514
3.593		1.103
7.703		2.261
2.942		5.579
2.239		0.997
3.408		1.136
2.207		2.052
1.893		2.219
1.229		2.492
		2.509
		5.292
		7.383
		1.643
		5.331
		1.44
		0.736
		0.63
		2.54
		1.73
		3.015
		1.081
		5.84
		5.726
		0.877
		1.084
		3.79
		4.923
		1.169
		4.382
		4.625
		0.535
		0.947
		1.325
		0.616
		2.964
		2.199
		0.895
		1.66
		0.379
		0.695
		1.404
		0.992
		1.629
		1.198
		2.019
		0.543
		0.962
		0.709
		3.746
		1.413
		1.308
		2.084
		0.695
		0.966
		0.379
		3.104
		0.754
		1.514
		1.514
		1.325
		0.806
		0.757
		0.757
		1.229
		1.542
		1.287
		2.203
		2.175
		1.517
		1.704
		1.97
		1.521
		1.097
		5.413
		4.374
		2.482
		1.1
		2.193
		2.81
		3.673
		2.082
		0.85
		0.189
		3.915
		0.659
		3.663
		17.227
		2.145
		3.55
		2.336
		1.537
		3.768
		1.325
		0.379
		3.447
		2.414
		11.996
		5.042
		1.82
		2.626
		7.883
		0.962
		1.133
		12.148
		4.956
		4.868
		3.345
		2.421
		1.559
		4.658
		0.757
		5.548
		8.987
		3.772
		6.529
		0.947
		3.162
		1.325
		0.947
		1.874
		1.522
		1.768
		1.692
		0.947
		2.516
		1.325
		2.65
		2.458
		3.199
		0.616
		2.96
		4.717
		2.877
		2.279
		1.765
		0.984
		2.593
		1.097
		0.947
		0.683
		0.97
		1.893
		2.272
		5.931
		2.395
		2.082
		8.351
		1.536
		1.514
		2.703
		1.374
		1.778
		5.107
