# Supplementary material for: VE-cadherin junction dynamics in initial lymphatic vessels promotes lymph node metastasis
Source: Life Sci Alliance. 2023 Dec 26;7(3):e202302168. doi: 10.26508/lsa.202302168 (PMC10751244; doi:10.26508/lsa.202302168)
Supplement: Supplementary file 6 [file LSA-2023-02168_SdataF5.xlsx]

## Sheet: 5B
	% VE-cadherin length/cell perimeter
	WT		Y949F
	Control	VEGF	Control	VEGF
Cell 1	68.4324	73.4607	84.5212	91.0225
Cell 2	81.1256	81.5647	61.9133	75.3457
Cell 3	56.694	75.1685	61.251	86.5072
Cell 4	67.5653	59.7809	81.424	67.27
Cell 5	71.2051	79.2127	78.9846	65.7817
Cell 6	65.2068	92.2592	76.3162	82.0236
Cell 7	66.012	100.02	89.334	83.3828
Cell 8	63.6089	91.6014	69.8848	90.3952
Cell 9	70.0643	74.5659	60.1338	82.0305
Cell 10	89.7664	60.7613	71.5552	65.3165
Cell 11	64.0078	65.5516	64.9565	92.1309
Cell 12	66.7291	101.605	92.2583	80.633
Cell 13	67.1572	57.1421	70.5437	73.0272
Cell 14	68.3301	71.4714	82.8683	93.4586
Cell 15	76.6195	83.1054	81.8589	89.1025
Cell 16	62.0085	63.4028	85.859	76.5138
Cell 17	58.9493	59.9988	75.7246	78.6311
Cell 18	49.6614	74.5794	63.5449	84.8299
Cell 19	66.0164	95.547	73.354	95.1095
Cell 20	74.2615	94.0752	59.6257	97.5518
Cell 21	79.8645	96.5228	53.1526	88.1787
Cell 22	66.0643	72.7865	86.73	90.5824
Cell 23	72.592	81.5179	69.6869	94.0517
Cell 24	57.2555	59.749	70.9996	69.7853
Cell 25	58.1435	86.4742	83.4366	79.3478
Cell 26	61.554	81.893	74.1141	94.2899
Cell 27	59.165	89.3715	99.3912	80.8703
Cell 28	57.246	96.3451	70.6741	72.9388
Cell 29	67.5304	57.0352	78.9435	75.5304
Cell 30	59.1463	80.2335	76.7502	82.9917
Cell 31	76.7016	73.701	93.9993	93.5484
Cell 32	79.4542	68.8735	67.2495	84.842
Cell 33	61.9668	65.36	87.0702	83.8769
Cell 34	74.494	62.8761	80.296	75.5294
Cell 35	80.1084	68.8448	76.8442	79.0305
Cell 36	63.426	87.4663	75.7343	80.8055
Cell 37	72.597	63.2648	72.322	56.7331
Cell 38	58.044	61.4	64.2751	68.812
Cell 39	69.3875	74.8543	59.4195	71.9373
Cell 40	65.0771	82.3634	79.481	87.5043
Cell 41	56.574	75.031	69.0914	77.8516
Cell 42	75.8113	74.2455	80.8398	91.2364
Cell 43	70.7186	81.6317	69.9879	73.4232
Cell 44	43.9774	93.9997	78.3587	72.306
Cell 45	71.6372	89.3835	68.6655	72.8435
Cell 46	70.3575	57.3496	70.0453	78.4758
Cell 47	45.642	64.1545	59.6337	70.7929
Cell 48	64.1863	79.9413	99.8974	87.8797
Cell 49	71.2825	61.902	93.0073	89.9768
Cell 50	61.0507	76.931	75.6048	70.5693
Cell 51	83.8708	85.1232	71.0045	82.9547
Cell 52	62.6388	88.6345	67.2532	75.6426
Cell 53	74.7762	75.1526	72.7552	54.9696
Cell 54	83.0959	75.1443		87.9825
Cell 55	69.7785	85.0166		72.11
Cell 56	49.9272	72.8429		77.9374
Cell 57	90.4181	81.7963		71.7074
Cell 58	65.7673	65.948		87.1179
Cell 59	75.2474	59.6228		88.7549
Cell 60	70.4628	76.2275		91.2626
Cell 61	62.5033	48.2153		85.6648
Cell 62	53.4961	74.605		96.1039
Cell 63	69.3432	87.0432		89.1028
Cell 64	72.2466	84.7658		87.4197
Cell 65	55.6447	92.7419		84.9819
Cell 66	82.8392	79.1142		78.5019
Cell 67	63.2673	59.0356		84.2411
Cell 68	69.4349	74.8108		79.5945
Cell 69	67.2247	74.1215		72.1753
Cell 70		72.9661		79.9861
Cell 71		81.1888		82.2135
Cell 72		74.5645		86.6629
Cell 73		82.5478		88.826
Cell 74		71.9061		71.2369
Cell 75		74.0424		75.7545
Cell 76		65.7482		82.3608
Cell 77		67.2746
Cell 78		81.1528

## Sheet: 5C
	Number of VE-cad fragments/100 um junction/cell
	WT		Y949F
	Control	VEGF	Control	VEGF
Cell 1	20.0785	24.6323	33.4164	17.82
Cell 2	18.2134	21.9788	25.54	17.6309
Cell 3	23.3525	22.3746	31.3447	18.4426
Cell 4	22.8121	23.6662	29.9586	28.6116
Cell 5	22.4928	21.7418	33.8649	27.5997
Cell 6	22.8522	5.07393	22.8505	13.2516
Cell 7	28.7646	2.73157	35.788	21.0123
Cell 8	34.3074	4.69919	26.6405	16.3806
Cell 9	22.8769	19.8713	44.2594	19.0788
Cell 10	20.2886	18.3316	39.5502	18.4959
Cell 11	24.0419	25.0926	27.6753	25.6896
Cell 12	21.5909	12.3248	31.3339	18.3469
Cell 13	37.3728	12.0451	34.6545	27.7149
Cell 14	31.3676	22.7995	17.6581	20.6831
Cell 15	44.4957	24.9328	22.779	21.9918
Cell 16	28.4022	23.5059	27.1137	18.3574
Cell 17	34.5851	24.8051	23.6265	32.5869
Cell 18	29.1811	23.3392	24.7921	28.703
Cell 19	36.5324	9.97021	23.3343	22.5862
Cell 20	37.8409	14.9853	18.6183	32.2126
Cell 21	39.3737	15.734	22.2117	22.8604
Cell 22	56.3304	25.7354	13.8229	17.5374
Cell 23	39.6376	18.2184	16.0875	23.8515
Cell 24	30.8902	30.1512	21.3233	19.9818
Cell 25	26.1075	25.6715	21.5265	13.4199
Cell 26	34.1229	20.6813	25.5606	13.8475
Cell 27	50.3176	17.3373	19.4146	23.7276
Cell 28	21.916	12.9149	21.4162	32.3393
Cell 29	37.7396	20.4424	21.0116	29.597
Cell 30	31.9914	15.1715	21.9951	20.1733
Cell 31	28.1844	33.9277	23.8904	26.3329
Cell 32	41.8609	30.6503	28.4955	27.7382
Cell 33	27.1286	18.6814	13.2071	19.9258
Cell 34	20.4075	18.6682	18.6033	32.0686
Cell 35	39.5986	19.0511	19.7744	24.6491
Cell 36	20.5588	22.097	16.9727	20.0535
Cell 37	28.4701	20.0505	21.3482	22.507
Cell 38	35.8209	15.6648	8.89343	26.8101
Cell 39	33.3586	18.1798	30.0984	21.3334
Cell 40	40.1967	15.9446	13.8548	17.7974
Cell 41	26.2023	11.5817	17.0843	23.1787
Cell 42	21.9513	15.8319	25.6823	19.6456
Cell 43	38.4704	13.0261	19.2438	36.6755
Cell 44	30.9807	13.0092	27.0398	25.6847
Cell 45	27.6007	16.4449	18.8657	29.8177
Cell 46	36.4724	27.914	32.4185	23.5881
Cell 47	21.8366	28.7409	24.7773	41.632
Cell 48	24.7831	27.3906	10.4889	28.1205
Cell 49	30.0451	30.252	19.2023	27.0471
Cell 50	11.8676	25.0859	13.4096	16.7291
Cell 51	18.9719	32.1424	26.334	33.7423
Cell 52	15.366	15.8574	23.589	30.5775
Cell 53	22.4137	16.8794	18.8859	10.7028
Cell 54	20.6149	17.9278		23.3119
Cell 55	13.5605	17.1877		8.27018
Cell 56	23.7442	27.7873		17.8277
Cell 57	17.7855	15.8674		16.7795
Cell 58	12.5774	26.67		15.2648
Cell 59	26.4451	30.4943		18.8162
Cell 60	26.4719	23.8978		24.7489
Cell 61	26.2273	28.4752		28.3738
Cell 62	21.7683	9.09769		19.7539
Cell 63	22.5987	18.785		23.5526
Cell 64	29.6326	23.0765		24.4112
Cell 65	25.9316	23.7844		19.5337
Cell 66	17.1391	26.1752		11.8955
Cell 67	25.5856	19.359		18.5409
Cell 68	32.5527	26.1401		21.5946
Cell 69	23.5224	24.9042		17.084
Cell 70		22.9471		10.5114
Cell 71		34.7603		10.21
Cell 72		26.8861		20.0649
Cell 73		29.5995		19.813
Cell 74		35.267		19.0311
Cell 75		27.8053		13.2066
Cell 76		32.9744

## Sheet: 5D
VE-cad fragment length (um)
WT		Y949F
Control	VEGF	Control	VEGF
11.155	1.514	2.077	2.261
0.995	2.365	0.308	5.386
1.325	2.554	2.341	26.155
3.178	0.98	4.694	2.631
3.802	5.669	1.48	2.783
5.307	1.67	18.572	1.379
0.991	10.597	0.473	1.271
2.916	12.154	0.987	1.893
0.661	5.687	0.617	6.863
2.142	1.466	0.33	2.458
2.681	2.175	3.103	9.935
4.115	1.225	0.687	2.529
1.152	1.287	1.081	9.389
2.665	1.295	4.223	19.375
3.894	2.681	2.271	6.249
4.858	1.862	1.072	5.972
2.63	2.114	0.947	3.51
1.972	0.947	0.837	1.619
2.377	1.423	2.118	1.136
3.298	4.486	2.16	1.374
2.225	4.116	6.104	7.843
4.256	0.947	2.344	3.322
3.558	1.571	0.978	2.235
12.914	0.79	0.9	2.113
2.84	1.478	1.781	0.757
0.974	9.747	1.1	5.033
1.273	3.807	1.177	4.119
7.825	3.147	2.257	3.431
4.532	1.986	3.51	2.187
6.372	0.82	2.174	1.325
1.229	7.553	3.697	1.136
1.704	3.725	0.947	0.947
0.656	3.919	4.238	1.08
3.244	2.327	0.564	0.977
2.969	1.659	3	3.23
8.988	9.197	5.027	8.226
16.006	1.514	1.136	1.919
2.372	10.36	1.893	1.514
1.733	0.568	1.039	4.571
1.073	4.066	0.947	8.541
1.325	0.379	2.758	4.188
1.837	0.547	0.547	19.988
1.947	4.304	7.043	9.424
2.59	1.643	1.648	1.693
4.376	1.613	6.1	3.029
4.603	0.884	1.225	1.972
12.584	15.302	1.948	2.234
1.428	4.141	4.386	0.754
2.987	1.211	4.183	2.448
5.659	4.047	0.947	4.133
2.894	5.147	1.78	1.281
1.136	2.194	0.427	5.112
1.213	0.568	1.882	2.959
2.404	0.854	3.129	4.085
0.854	5.158	0.568	3.342
2.253	1.07	2.552	17.593
1.919	1.447	4.026	4.624
0.926	3.108	7.171	2.023
1.926	8.452	1.545	9.84
0.547	0.645	0.705	7.885
1.968	0.757	0.977	6.787
1.607	6.722	1.548	2.48
1.256	1.328	2.927	1.893
4.315	1.607	1.514	2.404
9.704	3.384	0.564	1.691
2.454	5.994	1.213	3.268
1.639	2.014	2.332	3.398
3.623	3.754	1.699	0.379
3.786	18	1.169	1.088
2.131	1.644	1.325	0.757
4.475	1.136	1.009	1.136
1.782	0.423	1.689	9.331
1.749	2.085	1.115	5.679
9.095	1.136	0.379	3.163
3.246	2.711	5.016	3.029
2.742	3.281	5.911	1.509
1.67	1.713	0.771	0.85
2.947	1.641	2.27	1.859
2.733	0.379	2.577	1.349
1.217	0.661	1.694	1.704
2.297	1.644	0.984	0.568
1.939	0.85	1.68	2.309
2.823	2.262	2.177	1.704
1.177	5.032	1.636	1.039
3.249	1.704	1.227	2.369
6.248	1.229	2.927	1.952
2.543	1.265	0.663	4.613
2.021	2.071	1.872	2.16
1.656	2.179	3.84	0.962
1.521	4.095	3.497	1.22
2.461	1.184	7.595	1.59
2.524	2.467	2.585	2.305
5.17	1.704	8.276	1.514
1.18	4.081	5.664	1.88
2.844	1.672	2.121	21.285
3.036	1.272	1.265	4.679
5.624	1.136	3.964	1.652
5.106	1.55	0.539	1.696
2.859	2.84	0.898	3.668
3.383	5.874	3.886	3.019
6.096	2.47	0.663	1.548
2.265	0.995	1.643	1.686
1.784	2.365	0.795	2.179
2.422	2.272	2.672	1.893
1.242	12.778	1.011	1.125
5.492	4.052	1.023	1.332
1.788	1.607	0.762	1.043
5.332	0.757	1.594	0.757
1.658	1.788	2.571	0.802
3.405	19.551	1.097	0.947
1.521	68.233	4.368	2.764
1.463	8.05	2.882	0.568
2.664	5.363	1.338	1.484
1.132	1.439	3.728	0.991
3.265	7.83	0.884	4.76
1.912	12.952	2.741	0.908
7.494	60.281	1.514	0.268
2.466	20.814	1.626	0.757
4.896	11.001	2.495	3.215
5.114	7.859	0.943	3.479
3.042	38.298	1.229	0.943
1.555	2.061	1.397	0.767
8.216	15.025	11.124	1.039
2.073	1.067	2.038	0.873
1.445	1.418	1.415	1.759
2.423	17.017	1.287	18.006
1.082	1.706	13.355	31.358
1.914	0.788	3.077	0.908
1.015	0.854	0.977	1.667
1.167	2.558	4.879	1.951
3.152	2.756	4.044	0.845
2.627	0.757	1.538	1.229
0.743	6.919	1.511	0.947
4.99	1.514	10.374	0.379
2.633	2.492	1.548	1.379
5.317	5.111	2.516	9.418
2.54	2.509	0.616	18.973
1.136	1.711	0.613	0.757
0.85	1.281	1.531	4.481
1.136	0.427	17.145	7.48
1.136	2.008	1.938	4.114
1.981	0.845	0.736	3.301
2.11	20.229	1.356	4.303
1.233	1.039	0.85	2.06
1.487	0.984	1.238	1.514
2.886	3.96	0.991	1.75
2.726	1.005	1.72	6.485
0.757	0.899	0.947	3.344
0.947	4.432	0.568	12.555
2.714	1.067	1.797	1.256
1.678	1.641	0.613	1.797
4.769	0.806	1.267	1.353
3.886	7.908	5.745	9.906
6.394	16.631	0.767	0.947
2.212	1.514	0.616	2.706
2.223	7.754	1.944	1.374
1.388	1.752	3.308	1.229
1.704	0.427	2.34	0.616
1.52	0.788	1.986	1.828
4.051	4.759	2.723	1.11
3.496	0.757	1.693	9.809
1.451	1.893	9.115	1.797
2.203	0.616	13.232	3.122
2.461	0.829	1.177	0.616
2.082	1.209	0.883	15.355
0.379	7.875	3.736	3.774
0.616	1.487	1.893	6.01
7.285	2.52	10.565	4.032
0.884	1.913	1.418	0.85
1.167	1.094	1.036	10.118
0.568	1.325	1.512	2.286
1.136	5.013	1.325	6.556
0.568	2.157	0.379	1.704
0.85	0.616	0.379	2.158
1.136	2.723	1.89	16.726
1.923	3.615	0.839	2.466
1.982	1.869	0.943	6.434
1.71	1.878	0.943	3.521
1.356	1.19	1.785	5.424
1.03	1.359	0.947	1.177
0.956	6.356	4.516	0.599
0.471	1.167	1.427	4.906
1.559	0.379	3.919	0.189
1.704	5.331	0.379	3.766
2.206	0.568	2.082	0.757
4.221	1.665	0.757	14.876
3.284	6.032	3.452	0.757
4.744	0.991	1.229	1.325
1.23	1.924	0.802	9.72
2.516	2.454	1.289	2.082
0.947	4.421	0.757	11.095
0.925	3.18	3.11	4.165
3.253	0.947	2.977	9.077
2.93	3.44	2.342	1.649
0.757	2.786	2.364	2.256
1.745	4.625	2.558	1.893
4.733	4.849	0.616	1.731
1.464	15.132	0.757	2.223
0.995	1.93	1.938	2.697
1.611	1.59	0.85	10.525
1.02	5.258	1.682	4.561
5.458	5.486	0.379	7.775
4.452	1.704	2.471	5.783
1.356	33.759	0.661	4.213
0.661	49.282	0.757	2.794
3.418	14.791	1.34	1.418
4.054	13.029	1.924	1.325
3.295	6.211	0.578	1.751
1.841	0.952	1.954	2.372
2.272	3.652	1.506	0.947
2.366	1.9	0.757	1.473
0.736	2.648	0.379	8.221
0.423	4.216	0.379	10.561
1.73	5.705	0.803	4.732
2.888	1.428	0.754	1.325
0.757	5.179	4.411	7.398
1.353	7.132	5.339	7.546
2.242	7.469	0.991	1.229
6.28	9.107	0.802	0.282
15.004	1.386	0.795	0.379
4.06	4.743	0.564	1.04
1.065	0.547	2.177	4.521
1.683	11.81	0.97	1.851
0.379	1.418	0.947	3.067
4.261	3.972	1.18	1.581
0.757	4.923	1.055	2.23
0.427	1.121	2.885	1.418
0.568	1.072	2.166	0.947
2.332	2.606	2.085	7.127
1.136	3.052	1.453	1.675
0.661	4.764	2.392	1.503
5.063	7.018	2.516	1.154
1.458	2.029	0.85	1.772
0.379	1.735	0.887	2.492
2.847	2.336	1.486	0.568
1.514	1.356	1.001	1.893
7.111	5.325	0.953	19.337
0.568	1.454	1.208	8.187
2.374	1.933	0.895	4.99
0.568	4.785	0.282	5.869
1.389	7.804	0.85	2.595
3.776	1.115	0.683	1.351
9.027	0.719	2.531	1.726
9.262	3.277	1.711	1.508
47.947	1.766	0.683	1.582
4.38	2.233	1.141	1.442
0.772	0.813	1.604	1.144
2.96	1.635	0.423	3.218
1.514	3.919	1.453	1.115
0.379	1.784	0.695	5.881
2.337	14.538	1.199	3.026
3.093	5.593	0.732	37.394
2.219	1.371	1.282	3.244
0.379	0.698	1.231	1.051
1.076	1.38	6.015	1.837
1.733	3.788	0.757	2.84
0.757	1.704	10.343	3.379
3.066	5.675	7.001	11.079
4.23	2.363	1.262	3.636
1.917	1.229	0.85	5.964
4.803	2.585	1.66	3.849
1.27	1.058	1.464	9.257
1.115	3.691	1.665	0.806
1.254	1.514	0.568	0.995
5.629	1.893	6.003	1.374
3.51	4.306	0.471	1.229
1.797	1.772	0.943	1.31
1.411	1.136	0.379	1.772
0.698	11.048	6.259	7.465
2.082	6.603	1.136	2.21
2.917	1.7	2.76	1.233
8.102	7.263	0.991	1.993
2.611	0.616	0.757	1.325
4.615	4.238	0.684	1.215
9.627	1.259	3.069	1.14
2.942	1.579	0.661	5.658
2.65	0.899	0.943	0.854
1.807	1.83	0.568	3.821
6.605	6.105	2.461	1.478
1.552	1.428	2.492	1.136
11.847	1.273	9.096	1.812
0.471	1.036	2.63	2.21
0.982	1.404	0.754	1.371
3.509	2.297	1.361	0.427
6.991	2.004	0.427	0.189
2.156	4.225	2.88	3.19
0.568	0.616	4.65	1.376
1.123	1.561	4.521	1.115
1.752	1.785	0.189	2.082
1.295	1.853	10.845	1.821
0.788	2.65	4.356	3.698
2.704	4.048	0.757	2.083
2.079	4.598	0.661	2.685
1.23	6.34	1.175	3.875
0.904	1.224	4.721	5.53
0.189	1.325	1.036	3.895
8.567	3.144	0.995	3.074
1.883	1.331	0.698	8.495
2.101	1.097	5.305	1.514
7.792	2.425	0.947	6.667
3.014	1.136	2.061	3.837
1.777	3.208	1.66	2.703
2.695	0.757	2.271	4.951
7.506	0.757	1.555	5.897
3	3.948	1.865	2.351
4.64	0.947	13.075	1.451
2.272	1.442	0.947	7.291
1.325	0.947	3.775	6.248
2.905	2.044	1.145	18.723
3.202	1.16	1.516	2.918
1.479	1.422	2.881	2.272
1.076	5.185	4.474	5.789
6.29	0.987	0.962	16.25
0.983	4.632	0.85	6.057
0.995	4.88	1.257	1.639
2.107	1.783	9.138	0.613
0.568	1.893	1.514	1.325
1.893	12.679	3.096	1.938
0.806	6.026	1.167	0.908
1.594	2.65	3.58	1.81
1.039	2.706	1.224	1.982
2.054	1.797	0.833	1.136
0.126	4.624	2.216	1.741
0.757	7.158	1.325	2.067
0.947	1.365	1.136	1.992
2.199	1.136	0.316	7.274
0.85	2.179	1.365	0.547
1.233	2.621	1.233	4.456
3.384	0.568	1.061	7.181
1.359	1.424	3.425	0.97
0.788	2.84	7.784	2.155
1.915	0.85	1.167	0.757
2.512	1.453	1.167	3.318
0.757	1.896	0.427	1.806
1.136	0.943	4.217	5.524
2.427	2.642	1.938	21.598
4.808	9.135	5.875	1.184
0.802	0.881	8.952	1.577
1.499	1.168	6.383	1.886
1.356	3.787	0.471	1.772
2.183	2.654	0.189	2.272
2.197	3.831	0.268	3.766
0.427	1.686	6.586	1.325
0.884	0.578	0.926	3.194
1.203	4.519	26.494	0.977
1.744	1.145	7.758	1.938
1.548	3.616	3.161	0.568
2.162	1.325	1.514	1.028
1.325	3.645	1.325	0.854
1.65	2.196	1.227	2.298
1.563	0.854	3.297	11.662
1.184	1.418	0.661	1.167
1.748	1.418	4.333	1.318
1.533	2.869	19.787	5.056
0.877	9.973	3.687	2.826
0.613	4.383	3.809	0.757
0.705	1.713	3.634	1.184
1.727	2.206	0.947	0.995
1.459	2.833	12.048	0.568
1.766	7.726	0.908	1.035
8.64	10.231	2.757	1.704
0.568	11.281	0.947	4.437
9.607	11.358	1.732	3.852
1.855	1.356	1.136	3.701
7.924	1.349	1.97	5.935
1.938	2.314	1.039	0.568
2.183	2.065	1.607	1.057
2.746	1.804	1.225	1.521
0.378	1.987	0.427	1.84
0.757	1.913	6.358	2.029
0.378	3.499	5.165	0.947
3.06	1.136	1.287	2.793
1.999	1.882	9.205	0.806
1.748	2.003	4.417	0.895
0.683	1.808	2.089	3.314
2.677	1.941	1.125	5.522
0.568	1.768	6.771	7.499
3.975	1.75	2.553	1.122
1.229	3.083	4.082	2.151
0.661	1.924	3.342	5.961
2.695	1.239	0.82	12.482
0.789	0.757	1.171	8.223
1.366	4.336	0.85	3.614
4.237	1.008	1.886	1.476
1.049	8.577	5.475	1.998
0.715	6.174	4.91	1.385
0.866	50.341	1.945	1.662
1.494	3.107	0.695	1.127
0.995	3.968	0.564	0.767
1.325	1.638	1.604	0.86
1.84	1.853	0.379	1.933
6.033	1.697	5.555	2.792
1.672	2.416	0.85	0.688
1.893	4.947	25.739	0.847
0.616	6.617	8.218	5.666
2.74	1.578	1.665	1.937
2.391	16.927	2.006	1.781
0.613	2.442	1.514	4.023
2.658	3.486	1.888	6.183
1.701	4.091	3.084	0.379
1.141	4.589	4.391	1.136
1.036	4.883	0.578	4.141
4.458	6.312	2.46	9.794
1.418	21.357	1.291	0.908
0.543	10.374	3.904	0.757
1.658	5.393	1.893	1.545
0.975	3.336	1.136	4.254
0.947	32.816	6.363	4.758
1.928	1.346	1.009	1.238
3.532	0.938	5.433	10.546
0.877	7.473	2.024	10.074
1.039	4.074	7.079	1.115
1.71	0.946	5.792	16.591
0.705	4.384	1.088	0.757
1.733	1.945	0.661	5.9
0.947	1.29	0.97	4.879
0.956	2.95	1.494	5.566
1.076	2.844	0.568	2.94
2.354	1.514	0.568	1.716
0.947	0.86	1.514	10.741
0.815	1.125	0.995	0.947
1.152	4.505	3.246	1.737
4.427	0.189	2.626	3.285
1.704	5.395	1.247	1.318
7.857	2.457	0.705	2.875
2.234	12.88	0.877	1.37
1.704	9.244	1.475	2.676
1.552	1.325	7.48	2.333
0.947	1.418	0.988	1.259
2.238	2.024	4.165	2.805
2.236	1.296	1.676	2.092
0.947	1.217	4.247	2.774
2.385	1.325	1.335	0.757
3.246	1.968	1.641	4.691
1.325	2.357	3.69	1.145
0.85	0.757	6.089	5.313
0.379	4.354	4.247	2.994
1.727	0.379	11.182	0.568
1.102	2.667	3.634	4.729
11.3	20.125	0.781	0.802
2.549	2.018	1.641	3.419
2.843	1.229	3.919	0.962
1.768	1.18	12.971	8.003
1.716	16.104	1.793	1.722
1.566	2.378	1.096	3.385
1.609	0.881	3.697	1.395
0.568	0.995	0.757	7.128
1.55	0.802	1.542	5.094
3.367	1.18	1.525	1.028
2.531	1.389	1.22	6.581
5.225	11.013	1.7	1.926
0.992	1.514	5.98	2.973
1.819	5.299	1.325	1.314
0.568	6.986	1.443	4.432
0.757	9.146	1.641	10.928
1.171	1.005	1.945	6.476
1.351	0.959	2.053	0.991
2.406	0.812	2.869	2.763
3.214	3.047	3.298	2.279
2.55	2.695	1.245	6.828
1.07	5.681	0.887	1.877
1.125	1.916	1.976	8.078
2.302	2.263	1.593	1.401
0.683	0.427	2.647	2.447
1.233	0.895	1.861	4.778
0.423	0.189	2.566	26.555
2.078	2.65	1.627	1.681
0.661	1.283	1.229	2.158
2.787	10.103	0.616	1.136
4.041	4.253	4.217	3.561
4.073	0.97	2.224	1.325
4.189	3.245	3.317	7.612
1.229	1.184	2.611	7.593
1.893	1.365	1.514	5.788
2.229	0.568	3.326	4.538
0.568	1.049	17.963	11.41
0.427	0.991	4.601	3.41
0.757	0.757	0.95	2.751
1.538	1.043	1.457	2.029
0.613	1.633	1.452	1.646
1.229	1.653	0.951	1.818
0.568	1.749	5.868	2.531
1.849	0.947	0.432	3.085
1.184	1.542	1.9	0.947
0.887	4.148	0.806	2.555
2.404	1.325	3.537	5.26
1.687	0.882	1.941	3.119
3.93	0.947	1.415	2.27
1.1	0.908	2.489	1.878
2.011	0.767	0.85	3.198
0.947	2.307	1.357	1.922
1.136	1.129	0.839	2.633
0.282	0.995	1.043	2.175
1.194	2.332	1.704	2.166
1.879	3.483	0.85	3.418
1.419	11.736	4.746	3.651
3.143	6.715	3.308	4.678
2.272	3.121	1.229	0.947
0.802	4.335	4.844	0.947
2.811	1.256	1.1	4.102
1.676	0.847	2.22	5.434
1.376	1.171	19.192	12.066
0.98	3.163	1.801	1.325
1.136	6.434	1.325	2.142
1.798	0.947	1.706	1.238
2.131	1.015	1.702	1.455
2.659	1.07	1.514	20.068
0.661	1.043	4.554	1.247
5.921	3.112	1.088	1.171
0.661	3.536	8.767	0.947
1.145	0.709	6.613	3.08
2.395	3.637	2.68	4.6
0.282	1.494	4.198	2.839
1.69	1.113	0.806	2.699
6.613	10.364	1.136	0.767
0.189	0.616	1.786	0.189
0.839	3.888	5.144	2.182
4.88	0.568	1.445	4.191
0.423	2.297	10.922	1.575
1.043	1.136	0.85	24.442
2.65	5.385	3.404	1.704
1.184	1.332	1.283	1.197
1.414	10.154	1.215	1.266
1.418	6.999	2.272	1.524
0.568	1.229	6.298	1.039
5.412	3.253	2.272	1.704
0.757	1.273	2.327	35.085
2.891	6.212	3.171	8.844
1.387	0.76	3.026	0.705
1.545	3.888	1.142	3.311
2.303	2.8	1.893	7.862
1.229	1.144	4.673	9.561
1.071	11.484	4.592	25.183
0.757	4.618	2.949	6.058
0.568	3.023	2.589	12.213
1.748	1.679	1.415	9.423
0.568	1.704	7.962	0.97
0.379	1.458	3.55	3.002
1.833	2.257	2.585	3.559
4.766	0.927	3.095	0.661
2.865	1.246	1.325	3.976
0.947	2.529	2.082	6.645
2.23	0.907	0.789	0.757
3.856	1.988	1.234	6.683
0.379	1.372	0.379	1.001
0.427	25.32	2.915	1.196
3.081	5.617	0.757	10.226
1.171	6.446	0.754	1.704
0.189	1.988	1.026	2.354
0.991	39.738	1.136	13.47
7.551	6.543	2.272	2.323
4.746	0.991	6.242	7.073
2.669	1.136	2.209	0.854
0.471	2.814	6.251	0.847
1.104	6.954	6.704	0.471
1.043	8.877	17.007	1.514
2.083	2.756	7.418	0.757
0.695	3.286	3.603	1.136
4.069	1.001	2.301	2.338
0.423	0.943	10.136	3.933
0.757	0.578	4.875	1.523
1.986	0.568	20.753	3.665
2.69	3.707	1.548	1.325
0.547	0.884	23.781	4.865
1.194	1.1	3.597	1.083
0.908	6.088	2.695	1.078
2.509	5.62	2.104	2.977
1.441	5.387	1.527	0.818
1.71	9.983	0.884	2.593
3.878	2.272	2.411	0.947
1.136	4.562	0.754	3.554
8.762	2.774	0.815	5.723
3.208	5.061	1.641	0.977
1.097	1.085	1.076	0.98
0.754	1.847	1.861	0.926
0.757	1.304	1.548	0.564
0.423	1.421	11.873	1.122
5.079	5.868	1.136	4.2
5.346	47.159	2.179	1.794
1.996	2.325	2.682	0.91
0.427	7.64	3.65	1.334
1.507	4.141	1.893	0.882
0.695	4.209	5.363	8.909
1.039	13.016	3.859	1.041
1.502	0.806	6.396	5.545
0.495	1.938	0.599	2.308
1.565	0.802	6.518	1.071
2.285	3.39	1.559	1.279
4.161	1.229	2.272	1.459
0.471	0.757	8.985	3.209
3.987	2.934	4.609	5.281
1.293	1.44	1.986	0.308
2.625	2.804	1.272	1.136
1.507	1.744	2.472	1.665
0.757	1.6	0.471	2.555
0.379	3.474	1.136	5.367
7.829	1.891	5.415	0.969
0.953	2.102	14.408	2.175
0.379	1.31	1.23	2.739
1.841	1.273	2.721	5.3
0.829	1.272	0.379	3.385
1.37	1.779	0.988	0.967
0.661	10.24	7.086	2.211
0.282	2.743	0.757	1.325
1.697	0.613	3.294	1.007
1.019	9.563	1.145	1.67
3.101	1.514	4.579	8.967
1.132	42.973	0.881	0.568
0.568	1.049	2.212	4.588
1.262	1.356	4.909	1.136
4.776	1.145	1.283	31.755
2.369	0.788	3.669	1.269
0.568	2.678	8.119	2.281
4.467	13.58	5.056	1.868
0.947	3.249	2.65	1.738
0.988	1.337	1.335	7.312
0.725	0.568	5.108	3.099
0.379	0.471	3.791	2.082
1.19	0.988	7.88	1.184
1.354	4.303	1.76	0.877
0.787	0.757	7.063	1.325
1.16	4.108	1.318	1.166
1.466	2.744	1.136	1.611
3.549	1.245	0.947	1.229
1.265	1.142	3.355	1.229
0.568	2.004	7.571	1.893
1.636	2.341	8.787	3.819
0.427	2.004	0.568	6.162
0.379	2.298	1.734	1.049
0.884	0.97	1.59	3.774
1.238	0.698	4.174	11.65
1.96	2.365	2.998	3.802
1.136	1.211	0.568	13.607
0.661	1.794	3.678	0.535
1.039	1.18	1.476	3.056
0.802	1.72	3.395	6.843
0.991	1.496	1.539	1.763
3.896	1.514	2.431	2.153
1.136	1.325	3.192	0.85
0.806	1.266	1.919	1.307
1.539	0.884	4.052	1.824
0.757	1.789	2.268	18.28
1.537	3.343	1.998	1.397
3.446	7.286	6.005	1.097
0.578	3.743	5.16	1.036
1.136	1.899	4.443	0.695
0.788	3.427	5.644	0.568
3.218	2.425	1.136	0.995
1.043	2.425	1.401	1.514
0.427	2.425	3.786	6.021
0.688	2.425	0.793	4.829
1.136	3.194	1.734	3.331
0.471	1.37	1.167	1.904
1.216	3.363	1.418	1.494
0.543	1.741	6.753	0.895
2.145	1.136	3.256	1.136
0.757	1.677	2.884	2.082
1.569	3.704	20.167	2.494
0.282	1.494	5.19	7.179
0.547	3.44	0.568	13.316
0.379	3.52	1.242	1.914
0.599	0.599	8.446	0.984
0.661	0.815	1.972	3.18
1.809	2.082	15.077	7.387
0.443	2.149	9.292	3.188
0.724	1.258	13.236	5.013
1.5	3.81	6.087	3.708
1.752	0.141	0.604	1.797
1.196	3.225	0.991	2.272
0.425	0.804	6.017	5.44
3.935	4.569	4	2.023
3.732	4.159	1.514	2.542
6.438	2.051	7.987	9.264
0.857	0.59	1.831	5.061
0.99	0.836	4.14	4.133
0.955	2.36	2.158	1.441
1.461	1.281	1.988	2.082
0.892	3.112	11.53	9.477
1.693	2.283	3.407	2.383
0.964	0.852	3.456	2.812
0.473	1.694	16.541	0.578
0.972	1.574	0.757	1.051
0.612	1.551	2.65	3.632
1.247	2.249	1.136	2.114
0.992	2.655	3.089	4.014
2.59	2.524	1.18	1.026
0.486	8.073	1.559	0.661
4.144	2.107	3.218	0.471
2.501	2.756	1.45	0.471
1.591	1.79	1.909	0.921
2.261	1.462	2.477	2.796
0.632	1.361	2.078	10.183
2.128	2.064	3.287	0.829
0.947	0.985	1.136	1.136
0.908	1.354	2.014	1.29
1.732	1.68	1.136	0.379
2.461	30.63	1.704	6.063
0.947	2.09	12.64	2.627
0.471	4.456	4.927	0.754
4.68	0.923	1.514	2.284
1.479	0.641	1.176	0.98
8.828	2.04	2.322	0.599
2.365	1.57	3.408	1.115
1.084	5.573	1.857	6.103
5.342	1.975	1.163	1.064
1.136	2.518	2.305	1.432
5.384	2.765	1.975	1.786
0.887	6.549	2.188	1.624
1.476	5.155	2.411	4.002
1.514	1.136	2.46	0.849
2.972	0.692	2.149	6.138
2.846	3.243	1.989	4.435
0.788	1.387	1.56	1.324
1.325	0.972	4.026	1.172
1.594	1.045	3.184	11.501
1.007	1.076	6.314	2.272
3.828	2.277	2.765	1.673
1.701	2.221	0.379	2.541
2.57	0.709	0.947	1.753
1.072	1.538	7.416	2.344
0.661	1.356	4.182	5.699
0.908	9.94	0.802	6.379
4.034	1.007	4.951	0.592
0.946	0.473	1.838	2.649
3.651	1.18	2.082	0.799
1.418	3.044	1.592	2.585
2.574	6.637	2.937	1.928
0.471	2.841	1.136	13.736
0.379	8.637	6.259	2.446
0.578	4.549	1.325	1.789
1.803	1.874	1.136	10.514
0.85	3.9	4.385	1.548
2.272	0.308	7.644	1.859
1.233	7.07	26.81	3.029
1.982	3.613	2.362	5.519
3.634	0.947	1.728	3.604
4.537	0.663	3.208	7.452
2.166	0.59	2.862	5.062
0.943	1.006	2.952	1.041
4.092	1.409	1.543	3.939
8.895	0.379	1.039	8.627
1.607	21.316	0.877	0.956
0.98	1.912	8.097	3.286
1.18	5.044	5.211	3.403
1.575	6.342	7.348	1.136
1.893	8.605	1.767	0.85
1.966	4.251	3.933	2.384
1.238	2.574	6.483	2.651
0.757	1.174	2.567	1.604
2.35	1.114	1.893	2.354
0.754	2.829	2.354	1.833
1.177	3.135	1.273	3.236
0.866	4.032	6.146	2.036
3.652	0.902	2.069	0.997
1.332	8.313	5.864	1.039
1.084	4.088	1.759	2.108
0.757	10.958	4.033	0.757
4.854	4.34	4.023	1.11
2.079	2.399	9.851	1.977
1.049	2.214	34.577	3.216
2.241	4.495	3.002	4.738
1.651	0.977	7.527	2.615
1.442	0.497	0.947	1.545
5.42	2.497	2.461	2.082
0.564	1.23	4.246	1.16
1.486	4.322	1.514	0.698
3.133	7.768	2.302	0.757
0.757	1.318	1.862	1.23
1.704	11.16	1.577	3.145
0.85	2.392	1.325	1.617
2.195	1.64	0.757	5.834
0.757	1.132	2.981	9.044
1.617	3.204	1.184	5.838
1.18	5.913	1.132	0.616
0.547	6.216	7.147	1.514
1.386	0.947	0.854	0.767
1.293	0.781	0.806	2.175
3.576	3.096	1.049	1.821
2.688	3.834	0.854	1.732
0.705	2.256	5.309	2.53
0.379	7.467	0.802	0.947
2.142	3.094	0.899	1.452
1.028	2.095	8.509	11.912
0.85	2.341	1.443	2.206
0.991	0.568	1.229	1.514
0.379	2.047	6.012	5.199
0.189	2.391	0.736	0.757
4.593	4.249	1.966	9.979
0.471	1.229	0.568	1.196
1.37	1.364	4.671	3.82
0.698	0.757	0.757	1.677
0.616	0.977	1.966	4.307
0.568	2.748	1.472	5.564
0.423	2.819	0.736	4.361
1.384	11.205	0.856	5.673
2.395	2.516	5.986	7.387
0.189	6.72	8.83	1.272
0.839	3.615	5.063	8.182
0.757	5.97	2.489	0.379
0.439	3.003	1.358	4.281
0.85	3.634	1.563	1.136
1.054	0.613	1.325	8.859
0.757	4.004	0.757	12.462
2.186	1.545	2.583	18.334
0.427	4.427	1.383	4.914
0.757	2.558	2.253	2.65
0.683	5.003	0.883	2.713
1.647	1.704	1.851	1.325
1.136	3.137	2.279	0.988
1.101	1.136	1.56	10.741
0.613	1.46	2.507	1.507
2.468	0.962	2.423	1.838
6.148	1.545	1.247	2.792
1.428	3.346	13.904	1.657
0.956	21.959	4.007	16.178
0.471	8.108	4.404	8.296
1.076	1.704	6.836	0.982
1.352	1.37	8.366	1.382
1.422	36.556	2.614	6.798
1.968	8.972	13.222	4.644
0.598	5.462	4.072	2.118
0.788	3.615	1.909	2.115
1.07	2.205	9.759	1.445
8.144	4.894	1.728	1.476
1.325	3.719	2.821	1.557
1.304	2.661	11.447	0.471
1.545	2.106	6.038	4.247
3.968	5.635	1.534	1.325
0.661	1.542	0.757	0.379
3.117	1.35	0.568	1.813
1.102	1.952	1.136	2.466
1.989	1.99	2.377	1.256
1.325	2.082	2.969	4.047
0.578	4.151	4.389	4.18
2.316	23.411	2.009	3.131
8.359	1.938	0.806	15.628
3.75	5.691	16.721	1.837
1.77	2.336	2.239	3.502
1.941	5.989	4.871	3.373
1.682	0.899	5.523	0.947
1.889	0.757	10.989	5.897
1.074	7.539	2.012	4.509
2.211	3.694	2.533	2.393
2.767	1.893	4.192	4.354
0.379	0.757	0.947	2.409
0.568	1.704	1.766	1.136
1.506	23.49	5.431	28.689
2.245	3.632	2.118	1.514
2.058	15.639	1.103	4.6
0.804	3.662	1.136	11.553
0.839	9.382	2.272	2.112
1.922	5.399	2.112	1.572
0.757	9.921	21.746	3.86
1.749	9.828	2.826	0.788
0.568	6.593	7.469	4.963
4.724	5.024	1.693	0.943
3.176	1.968	3.465	1.181
0.962	3.746	0.705	0.568
2.719	8.376	2.421	0.568
1.664	11.894	2.302	3.348
1.908	2.082	2.369	1.136
0.789	23.309	5.091	1.261
0.885	3.358	12.105	1.136
0.612	1.704	9.674	1.51
1.176	1.976	1.99	2.555
1.431	2.53	3.531	1.704
0.623	3.837	2.716	1.514
1.37	1.907	1.326	1.877
0.449	1.395	3.042	2.368
2.088	1.514	0.979	3.596
1.253	2.534	6.198	5.616
1.445	2.521	2.002	2.082
3.696	14.894	7.95	1.613
1.245	3.053	2.48	0.866
3.238	5.911	6.755	1.614
0.564	3.1	3.066	1.833
0.599	4.096	2.489	3.202
1.322	1.973	1.665	2.729
1.136	5.634	1.625	8.068
3.89	13.704	1.212	1.841
2.674	3.475	3.452	0.705
6.611	5.67	2.017	0.757
5.08	1.227	0.547	0.189
1.574	1.245	1.941	0.881
1.028	1.984	1.972	0.85
2.563	6.531	0.705	1.996
2.84	3.524	1.576	0.962
3.157	8.04	2.206	1.817
1.511	2.082	21.216	1.867
4.737	1.325	2.272	10.649
1.933	6.64	2.286	0.535
0.806	6.03	1.99	2.205
0.97	11.853	2.126	2.42
1.956	10.376	3.926	7.789
0.757	1.04	0.189	1.882
4.284	0.947	0.535	0.599
1.454	6.055	2.529	1.136
0.977	4.414	3.241	1.77
2.494	7.741	1.18	2.117
1.136	13.319	2.197	1.136
1.061	7.059	3.553	1.325
3.269	22.193	5.319	0.866
1.514	6.65	17.446	8.527
0.568	7.1	3.954	4.639
1.695	2.581	1.34	0.85
0.757	3.866	1.783	0.613
2.332	10.968	5.632	3.928
1.239	26.125	8.025	2.345
0.85	1.287	3.862	4.3
0.688	1.311	9.766	0.847
7.63	0.719	18.005	1.455
1.912	3.269	1.009	8.344
2.46	1.073	9.009	1.833
1.813	3.377	2.36	1.095
4.44	25.184	5.782	1.375
4.423	4.127	1.136	6.05
3.747	2.605	1.067	1.872
1.076	2.363	4.268	2.743
0.754	1.256	1.482	2.676
1.924	0.757	4.857	2.581
3.231	1.039	0.977	0.427
2.966	7.914	1.542	1.325
2.944	2.629	5.448	0.757
0.427	5.106	3.029	1.325
0.895	9.109	1.325	1.858
3.657	4.021	4.513	3.69
1.607	1.247	0.85	4.174
1.645	0.854	1.404	2.461
1.18	1.657	0.982	4.153
1.101	3.809	1.782	1.385
0.471	3.155	2.095	2.13
2.081	1.117	1.071	1.325
2.112	0.695	1.427	0.757
0.688	0.189	1.639	1.825
2.311	1.136	0.947	0.895
0.982	0.881	1.136	0.547
2.135	0.789	1.293	4.963
1.666	1.252	1.136	2.499
2.082	1.676	4.214	3.338
1.318	3.101	2.258	3.299
0.613	0.427	9.903	2.017
0.736	1.289	1.061	0.974
1.599	2.149	1.797	1.181
2.194	1.097	7.572	3.975
2.484	1.356	13.352	1.514
0.698	4.368	6.575	2.134
1.229	0.268	7.171	1.167
1.548	2.379	3.245	1.163
1.507	1.136	1.643	3.666
1.136	0.126	6.446	22.469
1.204	1.049	1.974	0.282
1.296	0.854	2.082	7.246
2.027	2.232	12.312	1.665
9.404	2.414	4.451	2.754
1.18	1.148	2.769	1.322
2.566	1.533	2.14	2.769
1.734	1.229	1.808	3.433
0.85	3.544	2.131	0.904
1.635	4.017	4.752	2.607
1.318	4.403	3.595	2.951
1.026	0.568	1.893	3.064
1.624	15.889	1.125	5.7
4.697	1.115	3.08	1.59
0.947	3.362	3.824	2.522
0.547	0.616	3.385	1.041
3.329	0.806	7.62	1.269
1.571	1.978	4.95	4.703
2.536	3.754	21.244	1.182
2.023	1.52	0.757	2.167
1.704	2.461	1.514	0.757
2.251	0.439	1.578	1.165
1.009	1.988	1.682	1.314
0.757	0.719	2.474	2.373
1.809	1.028	1.752	1.722
1.607	4.372	4.302	2.15
2.242	1.668	2.392	4.722
0.379	5.38	2.23	0.415
1.514	1.142	5.997	1.187
3.319	1.797	0.568	0.189
5.365	1.18	2.608	0.735
0.956	1.998	2.931	0.995
2.272	0.736	6.013	1.7
1.127	2.053	0.736	0.568
0.568	12.958	1.287	0.613
1.136	2.982	1.843	3.404
1.697	0.427	1.325	1.273
1.162	1.924	0.947	1.136
2.118	2.726	3.617	0.471
4.485	0.379	1.452	1.215
14.669	2.721	5.033	0.698
3.281	0.613	18.775	1.136
3.506	2.065	3.602	0.657
0.85	2.661	3.316	0.661
5.532	6.951	1.039	0.564
2.398	1.592	1.498	2.017
3.825	0.947	0.568	3.017
5.18	2.245	9.771	7.417
1.048	1.219	2.65	0.471
2.62	1.356	2.868	0.802
4.08	1.005	1.5	0.732
0.874	0.568	3.284	0.379
0.98	5.091	8.955	0.568
1.714	1.073	2.51	1.022
1.417	1.514	4.49	1.631
0.379	2.37	1.071	0.688
1.731	1.136	0.757	0.613
0.769	2.034	1.136	5.887
1.43	3.344	2.199	1.772
12.028	3.714	0.974	3.531
1.798	6.638	0.379	1.162
1.994	4.956	10.294	0.839
2.639	1.509	6.705	1.356
1.571	1.115	10.847	2.854
9.067	0.987	2.084	1.036
4.082	1.356	4.17	1.314
5.048	0.802	1.895	0.578
2.75	1.7	1.596	1.533
2.644	2.674	2.567	0.757
3.605	1.749	1.565	2.408
1.731	0.947	1.9	1.136
1.514	1.084	1.731	0.379
1.078	1.076	2.638	0.282
8.714	1.84	0.736	0.802
2.089	1.893	1.145	13.325
4.105	8.361	1.184	5.371
1.58	6.575	1.47	1.859
3.083	1.233	1.665	1.039
3.369	7.854	0.947	5.13
1.467	7.095	1.287	1.542
1.198	2.05	1.532	0.471
3.344	2.714	0.568	1.293
4.454	1.041	1.514	2.344
0.695	1.16	1.413	1.885
2.104	1.23	2.421	3.091
0.757	3.71	2.249	4.06
5.41	3.043	0.757	1.604
0.757	1.939	4.014	1.136
3.668	2.141	20.59	5.723
1.125	0.821	3.152	1.322
6.268	2.419	4.041	5.259
2.691	3.232	1.39	1.136
0.895	1.494	1.878	1.325
2.656	1.653	3.329	1.22
1.893	1.875	1.136	0.977
3.654	4.304	1.514	3.551
2.512	4.897	4.066	9.505
0.806	1.464	0.947	4.846
0.568	0.778	10.028	1.115
1.136	1.247	1.463	0.895
1.463	0.956	2.212	1.036
0.471	5.01	1.136	1.755
2.224	2.334	0.568	1.838
1.373	3.975	0.427	1.586
0.793	2.589	0.439	4.825
0.959	3.171	1.872	0.877
2.344	6.427	0.379	0.379
0.705	5.803	3.465	0.379
0.427	1.631	1.325	1.067
0.736	2.104	1.704	9.275
0.427	1.673	1.136	0.379
1.078	1.136	0.922	14.412
1.416	5.827	7.917	18.636
7.759	4.133	4.407	3.024
0.568	2.185	2.027	10.257
2.296	1.277	3.703	9.141
9.145	0.726	1.494	6.941
2.304	3.49	1.784	7.05
0.802	2.489	0.873	2.983
8.461	0.452	0.551	1.084
3.386	0.899	0.904	0.599
0.757	2.695	2.838	2.143
6.335	9.141	1.422	3.521
1.049	1.083	2.646	0.379
4.411	2.197	2.272	1.968
4.213	1.899	0.926	5.771
3.714	0.379	2.175	4.745
5.375	1.331	1.376	1.293
3.918	5.767	2.204	0.854
2.302	3.23	0.379	1.893
1.512	6.008	1.729	5.512
0.757	3.581	2.175	1.847
2.212	0.991	0.995	0.379
1.455	0.971	1.18	1.358
1.639	1.683	1.559	2.506
2.688	0.796	0.972	0.757
2.539	8.638	1.957	0.379
0.947	0.947	1.929	0.568
1.242	3.353	1.379	1.938
1.084	0.189	3.756	1.872
1.999	0.788	1.644	0.757
1.669	11.686	2.504	0.379
3.198	8.19	3.407	19.021
0.854	0.568	0.947	1.894
1.143	1.382	0.85	0.854
12.553	0.616	2.082	1.037
1.838	2.842	2.559	1.325
1.325	3.545	4.804	1.171
0.578	17.25	2.886	1.725
1.234	13.311	1.559	1.411
0.85	5.092	2.707	1.26
1.356	2.15	1.893	0.661
0.85	15.476	0.757	0.379
0.947	0.757	1.171	0.543
1.229	1.136	1.79	2.529
1.162	12.122	1.569	1.115
1.26	1.986	21.84	0.895
4.429	2.598	0.947	3.042
1.185	14.298	2.769	1.136
0.904	22.033	0.757	0.884
1.858	1.983	2.255	3.421
1.217	3.966	16.406	0.471
2.122	1.136	1.58	6.752
4.702	3.484	5.688	0.974
1.996	0.568	24.652	3.46
3.068	1.287	13.578	3.248
0.947	1.04	7.22	1.028
3.138	0.887	8.635	2.432
1.084	1.325	5.703	0.789
0.757	1.58	9.453	1.322
4.265	7.136	6.221	10.367
3.193	1.577	2.119	4.555
1.687	2.95	0.757	2.208
0.282	3.229	4.198	10.087
1.281	4.352	4.343	1.348
3.778	14.954	2.082	34.689
3.296	2.221	13.435	3.026
1.229	0.979	9.762	1.838
1.136	1.244	16.382	1.065
1.743	2.288	0.547	2.332
0.423	2.139	13.498	13.089
1.129	6.01	0.379	12.163
3.845	1.473	4.283	10.1
2.895	15.317	4.609	0.578
1.664	0.77	0.749	7.292
0.471	2.153	2.413	2.299
2.344	1.354	1.084	0.683
2.373	5.631	0.599	1.265
2.419	1.416	0.379	1.854
1.354	3.971	0.802	0.943
2.994	0.767	0.977	2.98
1.422	1.652	11.116	0.947
0.754	6.65	1.515	2.57
1.872	3.09	9.387	0.568
0.845	0.471	2.892	3.42
3.249	1.268	4.593	2.17
0.812	2.888	25.052	3.296
3.972	22.261	11.787	4.005
0.85	0.943	2.885	12.159
0.833	4.588	6.093	2.623
1.133	1.918	3.597	2.082
2.309	1.021	5.115	2.29
2.765	2.87	1.713	2.201
1.613	13.867	3.529	6.374
0.873	19.643	3.448	2.329
1.42	2.686	1.145	11.306
3.415	4.974	2.263	0.988
3.024	1.983	3.506	1.164
0.991	5.113	2.931	2.039
1.918	0.661	28.592	12.917
2.659	1.238	0.991	34.851
1.05	17.39	3.715	4.485
0.688	3.923	1.331	3.649
0.789	0.812	1.494	2.242
0.85	0.568	3.345	3.041
7.098	1.65	4.021	2.973
0.806	5.19	0.757	13.345
0.695	1.084	1.507	8.672
0.189	5.35	16.264	17.488
2.595	1.938	1.256	0.757
0.757	1.419	1.3	12.741
1.833	0.788	0.789	2.603
1.545	1.748	1.706	8.471
2.097	1.129	1.732	2.276
1.668	1.039	1.514	6.695
1.418	5.069	1.454	0.947
0.661	3.171	0.85	1.448
6.817	0.947	4.363	1.233
1.169	1.325	0.757	2.58
2.208	1.229	5.214	1.136
1.779	1.3	1.793	6.573
1.59	0.568	2.112	3.202
1.167	0.887	0.661	1.903
1.291	4.3	2.082	6.601
0.568	1.235	1.198	5.19
0.379	7.907	1.729	13.59
1.398	19.892	4.426	2.274
2.105	4.354	1.545	1.795
4.832	34.627	4.666	10.874
1.352	0.86	4.046	0.379
1.34	1.731	1.674	2.337
1.941	0.953	0.379	10.381
0.997	1.656	4.647	5.997
1.441	0.688	4.167	3.91
2.52	2.272	3.605	3.761
1.89	1.413	1.76	1.233
1.667	5.223	2.792	8.804
1.514	1.107	2.528	3.732
1.76	1.216	2.296	3.008
2.325	1.514	8.749	5.804
1.418	12.5	4.008	0.788
1.404	9.226	0.757	8.208
1.607	1.893	1.325	1.662
1.353	5.015	1.893	8.033
0.268	8.754	3.593	25.35
0.947	7.053	1.136	7.787
0.739	0.803	1.818	1.039
2.176	1.418	0.947	7.394
3.199	2.776	2.066	0.471
4.607	5.968	11.497	5.083
3.144	1.785	0.698	1.321
2.272	1.356	4.377	2.636
3.322	2.674	3.411	7.474
1.136	1.225	1.734	0.379
3.42	5.933	2.272	4.323
1.817	5.323	1.626	5.19
1.265	2.74	1.44	17.526
2.267	4.535	31.377	1.514
4.621	1.529	3.537	4.276
3.031	2.461	3.763	19.775
3.049	1.514	1.831	1.921
4.011	2.459	0.568	1.333
2.247	1.7	2.911	1.607
3.803	0.908	0.427	0.85
2.127	4.068	4.686	0.568
1.756	1.885	5.262	1.167
3.798	4.245	0.661	5.566
2.272	4.438	3.331	2.812
1.931	13.955	4.881	0.564
1.704	2.05	2.581	4.405
1.08	2.507	0.828	1.412
0.854	2.143	1.167	4.298
1.514	0.815	1.162	1.167
0.947	1.167	1.873	14.167
2.172	1.703	4.001	1.238
2.14	0.947	1.665	8.236
2.575	1.669	0.535	4.255
5.756	2.326		2.365
9.897	0.547		3.48
4.316	2.127		3.353
1.288	0.767		1.106
1.18	1.906		1.793
0.757	0.568		1.592
0.806	2.098		0.757
6.789	0.895		3.452
2.317	0.899		1.704
1.136	1.376		6.156
1.283	1.325		2.272
1.169	0.568		7.475
1.828	1.097		0.947
2.536	5.345		0.996
1.514	3.352		0.473
2.525	1.519		3.634
1.172	1.282		0.757
2.844	1.322		2.95
1.317	4.874		1.727
1.063	1.544		2.025
2.382	0.768		2.933
1.987	0.919		2.39
4.292	0.967		1.914
0.854	0.606		11.457
0.564	1.432		8.073
5.876	0.906		1.514
1.87	1.32		4.928
2.875	1.319		1.986
1.762	3.815		3.169
2.653	6.221		3.571
1.78	1.078		9.418
1.913	1.845		0.568
1.514	4.393		1.655
1.762	1.575		1.938
2.498	1.667		10.096
2.207	1.197		1.136
0.547	3.221		1.893
1.049	2.827		9.936
1.311	3.125		7.762
5.943	1.088		4.039
1.727	2.446		2.035
1.036	1.1		4.167
2.591	0.874		9.619
3.776	1.42		3.693
1.898	2.272		9.24
1.37	1.288		2.29
1.184	0.94		1.844
1.726	2.091		3.904
0.947	14.927		3.679
0.947	10.991		2.86
2.38	1.403		2.915
4.006	0.757		2.082
1.968	2.863		4.962
2.343	3.27		4.824
1.325	2.663		4.243
3.544	5.512		3.656
0.661	2.163		1.589
6.638	1.325		9.569
1.944	2.812		3.456
6.208	1.335		3.695
1.078	1.325		2.272
0.788	1.605		2.13
3.438	1.801		2.969
2.058	3.002		3.226
1.07	3.168		4.777
1.259	1.457		1.475
1.449	2.952		6.125
5.745	1.554		2.016
1.353	6.653		6.755
0.616	7.971		3.052
2.236	1.514		3.374
1.26	3.218		5.649
3.955	2.247		1.577
0.85	1.076		3.227
1.47	3.311		4.579
1.563	2.703		0.427
1.812	4.003		2.726
0.995	2.65		2.57
1.514	9.703		2.647
0.947	0.757		1.567
1.233	2.461		1.125
1.071	2.297		2.84
3.866	1.136		2.318
1.039	2.189		5.647
1.449	1.061		7.923
2.101	2.784		1.411
1.893	9.021		20.895
1.893	2.194		3.447
0.568	1.514		2.648
1.65	1.986		2.01
2.131	0.757		2.653
1.197	1.356		2.422
0.471	1.831		11.675
1.184	1.251		1.287
0.899	1.325		2.238
1.476	1.103		2.106
2.23	1.749		4.137
2.335	2.742		1.687
2.378	1.514		4.887
1.764	1.674		7.989
1.59	1.514		1.893
2.272	4.219		2.117
1.368	1.65		6.532
1.893	2.22		1.764
1.404	0.661		1.967
0.922	1.243		1.893
1.469	0.866		1.808
3.34	1.244		2.966
1.675	0.616		3.981
0.695	1.028		15.148
2.536	0.806		10.064
2.337	1.845		4.193
1.028	2.387		3.918
0.806	0.97		23.391
0.471	0.789		1.315
1.514	1.382		9.933
1.039	1.024		4.731
1.004	1.455		18.472
4.452	1.383		1.121
1.229	1.892		1.337
1.162	2.906		6.86
1.736	0.947		2.151
1.015	1.418		10.044
3.597	1.688		2.845
1.266	1.539		2.723
2.942	1.136		5.245
5.439	2.274		2.654
1.996	1.882		2.733
0.977	0.757		3.071
0.757	0.616		2.04
0.568	0.661		4.45
0.568	1.136		1.598
3.275	0.988		2.082
13.537	1.455		3.095
1.366	1.748		1.854
12.51	0.803		2.15
4.998	1.076		3.924
2.584	0.757		1.356
0.568	0.661		2.729
1.132	1.891		5.723
1.697	1.229		2.083
1.797	2.409		6.118
3.557	1.314		2.643
0.568	0.947		5.208
1.414	1.325		24.21
4.618	0.757		10.575
1.957	0.895		2.065
0.379	1.768		2.174
1.627	2.151		4.202
0.423	3.478		14.508
0.661	1.408		1.179
4.939	2.6		1.641
2.933	0.661		1.904
1.036	10.897		2.073
1.992	0.695		2.479
2.579	4.538		3.235
4.498	0.887		1.387
0.439	2.38		1.167
1.231	7.342		5.323
0.85	3.354		3.537
4.016	1.283		1.923
1.764	2.22		5.586
0.85	2.412		0.85
1.036	3.461		2.445
0.568	1.514		18.338
0.568	9.046		4.086
0.661	1.224		4.237
2.719	2.677		5.028
2.711	5.472		0.568
3.475	2.335		5.323
1.136	8.198		1.136
1.761	2.614		1.022
0.599	2.369		1.211
1.893	1.376		8.729
1.797	2.272		4.06
0.881	3.576		3.738
0.806	3.577		1.63
1.145	1.463		3.63
0.85	1.514		29.586
4.331	6.575		3.809
1.196	0.695		1.972
1.592	1.939		5.374
1.136	1.931		9.179
2.291	4.281		11.474
1.229	1.039		19.644
0.423	8.233		5.245
4.738	1.136		2.743
1.39	1.463		1.552
3.029	1.022		5.422
2.826	1.559		2.11
7.356	11.177		13.254
2.681	0.698		10.451
5.886	1.514		6.76
2.943	1.146		4.949
6.8	1.542		19.584
0.829	3.977		2.701
2.071	1.87		2.159
11.134	0.947		22.259
3.961	9.814		9.952
7.908	3.357		12.632
3.764	2.384		2.563
17.77	2.831		3.378
3.005	11.379		3.345
3.606	2.84		1.652
3.598	8.659		0.757
1.406	8.312		8.84
2.396	1.215		5.012
0.616	1.909		2.215
1.797	1.229		1.542
5.134	1.297		1.627
0.613	0.971		5.806
0.947	4.846		2.487
7.118	2.268		1.293
4.079	2.316		7.154
3.852	0.757		3.022
3.545	0.564		4.54
2.461	2.373		3.646
1.704	0.947		10.072
2.995	0.947		2.813
3.925	0.754		5.756
2.84	4.959		10.017
8.121	21.778		2.726
3.606	1.915		1.094
2.298	21.702		3.262
13.39	0.616		5.963
1.552	1.514		0.788
37.497	3.757		2.26
6.282	13.355		5.962
2.688	14.165		3.734
1.732	3.786		2.936
3.001	8.852		6.016
1.322	5.549		1.924
2.371	2.545		2.036
1.641	2.367		0.379
0.877	1.136		9.932
3.135	2.422		4.517
0.568	1.548		1.136
3.519	4.144		1.097
3.597	1.785		1.791
2.921	1.864		3.587
2.819	1.136		6.625
1.986	2.211		7.713
0.895	3.672		2.684
4.042	5.552		3.997
1.54	1.413		7.474
2.59	2.032		1.978
1.209	7.13		7.704
1.325	2.082		2.087
2.86	1.77		2.017
7.441	2.319		1.927
9.631	6.472		6.626
3.504	1.97		1.61
2.305	0.568		2.136
10.14	1.176		6.025
2.608	2.218		1.75
1.414	1.568		5.839
0.736	3.501		5.296
0.189	1.213		17.153
0.913	1.146		4.728
2.277	1.18		5.89
1.514	0.757		3.361
2.351	4.54		1.47
1.229	6.004		1.56
1.731	1.138		18
1.689	1.554		2.265
1.998	2.107		3.038
8.136	3.128
7.785	3.703
7.336	1.806
0.79	2.395
2.84	0.85
0.85	0.839
2.284	2.363
2.461	1.6
1.683	1.362
2.179	1.704
3.938	2.275
4.238	17.498
4.264	9.291
8.517	5.654
2.409	0.705
2.455	0.991
4.343	2.159
1.563	2.91
1.861	10.942
2.395	1.886
3.407	0.379
2.681	1.938
7.599	0.947
3.802	1.136
30.944	0.661
11.019	2.113
2.794	2.429
0.63	2.813
0.757	3.901
5.424	3.63
1.704	1.358
1.49	5.442
0.947	3.323
2.224	1.865
2.532	2.446
1.287	7.016
7.918	5.569
1.178	2.336
0.815	2.21
9.563	2.765
2.257	4.468
6.803	0.757
1.418	1.752
3.393	0.757
2.949	1.229
3.407	1.839
1.167	1.325
5.11	1.001
0.757	4.522
9.829	9.599
5.751	2.141
2.137	2.053
0.613	2.408
1.367	3.619
0.427	3.754
1.37	4.438
4.32	3.263
1.039	5.105
1.635	2.099
1.831	1.239
0.379	2.317
1.353	10.167
2.608	0.379
2.559	2.036
1.893	0.85
0.943	2.407
3.967	0.757
1.6	12.229
3.082	2.106
2.33	2.281
2.389	0.872
0.947	8.452
0.568	2.3
20.081	2.092
5.366	0.947
0.568	2.796
0.613	0.616
1.687	1.965
12.537	4.97
16.925	1.927
2.286	3.528
0.947	0.564
1.995	3.238
4.102	6.584
3.178	2.589
1.587	4.078
6.422	3.452
1.524	4.809
15.82	4.357
8.51	4.642
9.918	5.843
26.503	0.947
5.341	0.947
1.41	3.2
1.341	1.728
9.055	0.947
5.258	5.877
4.287	3.528
4.808	7.934
5.346	8.165
0.85	3.566
4.603	1.245
1.863	0.991
2.384	2.84
1.514	2.84
1.302	3.122
1.049	3.263
0.471	4.492
4.003	0.979
1.349	2.506
1.136	3.034
5.689	2.073
4.268	2.681
2.84	0.959
1.043	0.947
1.076	4.658
2.013	2.653
5.741	1.167
5.345	2.963
1.325	1.414
1.136	1.624
2.731	5.636
5.634	7.646
1.704	2.888
0.568	5.04
5.294	6.895
13.958	4.183
1.092	0.947
0.189	4.25
6.299	1.517
4.475	0.564
0.757	4.07
1.927	1.826
5.101	1.049
0.757	2.96
2.272	2.752
0.947	1.115
0.616	2.585
0.97	3.906
1.514	2.112
0.427	0.806
0.379	0.379
2.353	0.887
3.149	5.572
1.159	1.704
1.026	4.094
6.157	6.178
1.797	4.913
0.613	4.387
2.72	1.499
2.394	2.996
2.203	6.531
1.225	10.85
3.894	5.138
1.238	7.359
0.895	7.294
1.548	4.665
2.821	1.136
2.023	1.938
2.448	1.944
3.132	0.97
1.665	0.977
3.697	4.171
1.43	18.231
1.961	1.325
4.101	6.464
2.427	0.427
5.001	0.802
2.088	1.356
0.757	1.575
2.761	1.913
2.096	1.076
0.992	1.325
2.086	0.613
1.115	1.318
2.984	1.136
1.325	2.709
4.41	6.237
3.497	2.873
3.359	3.029
6.135	1.593
4.825	3.08
4.608	3.876
2.312	0.616
1.023	0.943
2.099	3.533
2.923	1.693
0.379	2.254
4.107	2.195
1.837	0.876
0.995	4.381
0.98	0.757
1.514	0.423
5.224	0.887
1.47	1.136
2.65	0.895
1.511	0.899
1.716	2.671
1.954	8.297
1.142	0.471
1.19	0.547
3.737	3.684
2.201	0.802
2.799	0.564
3.833	0.282
2.065	1.81
2.575	1.299
1.752	0.884
3.511	7.031
2.542	1.472
11.51	7.681
5.741	0.568
3.09	1.078
1.136	3.804
3.634	2
1.96	0.757
2.509	6.959
2.477	3.542
0.568	6.352
6.455	12.452
1.182	0.719
1.277	1.413
3.822	1.677
1.136	1.192
4.146	2.347
2.932	1.621
3.189	1.734
0.85	1.333
3.273	0.757
1.125	3.75
1.99	1.049
2.107	0.956
1.882	1.335
0.947	1.167
0.578	1.607
8.857	0.757
5.946	4.231
1.765	2.232
1.238	1.608
4.568	2.695
1.263	1.418
1.913	1.414
4.492	3.492
1.514	1.779
2.626	5.581
1.401	0.578
2.18	1.449
1.402	1.665
0.379	1.956
3.029	8.209
1.933	1.039
1.918	0.379
1.22	1.325
1.401	1.104
1.136	1.953
1.325	2.258
1.386	2.272
1.911	0.877
1.878	1.575
2.082	2.134
2.457	4.685
1.827	1.245
2.32	0.757
2.113	0.63
0.85	1.656
1.401	5.786
1.259	3.627
0.947	1.466
4.843	0.97
9.911	1.901
2.551	0.656
1.228	1.593
6.27	5.498
5.767	2.09
0.802	2.32
1.974	3.218
1.545	1.184
1.55	0.991
1.499	0.833
0.947	0.757
1.325	1.283
0.568	0.839
0.732	0.974
2.082	4.428
0.802	0.757
1.576	0.757
29.48	0.695
3.985	2.205
4.435	0.922
5.393	2.278
0.757	1.486
9.722	4.714
0.979	1.039
1.418	12.747
2.41	0.943
1.968	2.108
2.433	1.136
0.991	1.325
6.151	0.802
1.348	6.32
1.752	1.452
3.159	1.797
3.567	0.282
3.615	1.218
0.854	3.749
2.769	1.215
1.114	2.685
4.308	1.136
1.82	6.504
0.439	3.369
3.584	7.157
0.661	1.596
2.078	2.348
1.797
6.87
1.067
5.471
2.123
2.772
2.22
1.013
1.049
1.801
0.568
5.5
4.954
0.568
4.677
2.082
0.705
0.379
2.197
3.358
1.104
1.693
1.668
3.36
0.598
1.586
1.19
9.13
7.429
5.64
2.81
3.452
1.514
2.386
1.397
0.956
0.757
2.316
0.535
1.035
1.797
1.418
1.39
4.723
1.367
2.607
2.785
7.359
1.224
1.827
3.984
1.273
1.039
1.215
9.596
